# Supplementary material for: Prevalence and risk factors of schistosomiasis among primary school children in four selected regions of The Gambia
Source: PLoS Negl Trop Dis. 2021 May 11;15(5):e0009380. doi: 10.1371/journal.pntd.0009380 (PMC8139473; doi:10.1371/journal.pntd.0009380)
Supplement: S1 Data — (XLSX) [file pntd.0009380.s003.xlsx]

## Sheet: Sh status_egg count_water conta
participant no	region	sex	age	age group	sh	sh_egg_count	sm	sm_egg_count	uri_col	macrohae	dipstick	microhae	sc_uri	sc_defe	bathing	washing	fishing	crossing	fetching	playing	swimming	no_activ	no wb
1	NBR	1	8	1	0	0	0	0	3	0	1	0	1	1	2	2	2	2	2	2	2	1	1
2	NBR	1	10	2	0	0	0	0	3	0	1	0	1	1	2	2	2	2	2	2	2	1	1
3	NBR	2	8	1	0	0	0	0	3	0	1	0	1	1	2	2	2	2	2	2	2	1	1
4	NBR	2	11	2	0	0	0	0	2	0	4	1	1	1	1	2	2	2	2	1	2	2	2
5	NBR	2	10	2	0	0	0	0	3	0	1	0	1	1	2	2	2	2	2	2	2	1	2
6	NBR	2	9	1	0	0	0	0	4	0	2	1	1	1	2	2	2	2	2	2	2	1	1
7	NBR	2	9	1	0	0	0	0	3	0	1	0	1	1	2	2	2	2	2	2	2	2	2
8	NBR	1	8	1	0	0	0	0	3	0	1	0	1	1	2	2	2	2	2	2	2	2	2
9	NBR	1	10	2	0	0	0	0	3	0	1	0	1	1	2	2	2	2	2	2	2	1	1
10	NBR	1	7	1	0	0	0	0	3	0	1	0	1	1	2	2	2	2	2	2	2	1	1
11	NBR	1	10	2	0	0	0	0	3	0	1	0	1	1	1	2	2	2	2	1	1	2	2
12	NBR	2	10	2	0	0	0	0	3	0	1	0	1	1	2	2	2	2	2	2	2	1	1
13	NBR	2	9	1	0	0	0	0	4	0	1	0	1	1	2	2	2	2	2	2	2	1	1
14	NBR	2	10	2	0	0	0	0	4	0	2	1	1	1	2	2	2	2	2	2	2	1	1
15	NBR	2	9	1	0	0	0	0	2	0	3	1	1	1	2	2	2	2	2	2	2	1	1
16	NBR	1	11	2	0	0	0	0	3	0	3	1	1	1	2	2	2	2	2	2	2	1	1
17	NBR	1	10	2	0	0	0	0	3	0	1	0	1	1	2	2	2	2	2	2	2	1	1
18	NBR	1	8	1	0	0	0	0	4	0	1	0	1	1	2	2	2	2	2	2	2	2	2
19	NBR	1	7	1	0	0	0	0	4	0	1	0	1	1	1	1	2	2	2	1	1	2	2
20	NBR	1	9	1	0	0	0	0	3	0	1	0	1	1	2	2	2	2	2	2	2	1	1
21	NBR	2	10	2	0	0	0	0	4	0	1	0	1	1	2	2	2	2	2	2	2	1	1
22	NBR	2	12	2	0	0	0	0	3	0	1	0	1	1	2	2	2	2	2	2	2	1	1
23	NBR	2	9	1	0	0	0	0	4	0	1	0	1	1	2	2	2	2	2	2	2	1	1
24	NBR	1	11	2	0	0	0	0	4	0	1	0	1	1	2	2	2	2	2	2	2	1	1
25	NBR	1	7	1	0	0	0	0	3	0	1	0	1	1	2	2	2	2	2	2	2	1	1
26	NBR	1	10	2	0	0	0	0	3	0	1	0	1	1	2	2	2	2	2	2	2	1	1
27	NBR	2	12	2	0	0	0	0	3	0	1	0	1	1	2	2	2	2	2	2	2	2	2
28	NBR	2	12	2	0	0	0	0	3	0	1	0	1	1	2	2	2	2	2	2	2	2	2
29	NBR	1	10	2	0	0	0	0	3	0	1	0	1	1	1	2	2	2	2	1	2	2	2
30	NBR	1	7	1	0	0	0	0	4	0	1	0	1	1	2	2	2	2	2	2	2	1	1
31	NBR	2	10	2	0	0	0	0	3	0	1	0	1	1	2	2	2	2	2	2	2	1	1
32	NBR	2	8	1	0	0	0	0	4	0	1	0	1	1	2	2	2	2	2	2	2	1	1
33	NBR	2	8	1	0	0	0	0	3	0	1	0	1	1	2	2	2	2	2	1	2	2	2
34	NBR	2	12	2	0	0	0	0	3	0	1	0	1	1	2	2	2	2	2	2	2	1	1
35	NBR	2	10	2	0	0	0	0	3	0	1	0	1	1	2	2	2	2	2	2	2	1	1
36	NBR	1	12	2	0	0	0	0	4	0	1	0	1	1	2	2	2	2	2	2	2	1	1
37	NBR	2	7	1	0	0	0	0	3	0	1	0	1	1	2	2	2	2	2	2	2	1	1
38	NBR	1	9	1	0	0	0	0	3	0	1	0	1	1	1	2	2	2	2	1	1	2	2
39	NBR	1	10	2	0	0	0	0	3	0	1	0	1	1	1	2	2	2	2	1	2	2	2
40	NBR	1	9	1	0	0	0	0	3	0	1	0	1	1	2	2	2	2	2	2	2	1	1
41	NBR	1	14	3	0	0	0	0	3	0	1	0	1	1	2	2	2	2	2	2	2	1	1
42	NBR	1	10	2	0	0	0	0	3	0	1	0	1	1	2	2	2	2	2	2	2	1	1
43	NBR	1	8	1	0	0	0	0	3	0	1	0	1	1	2	2	2	2	2	1	2	2	2
44	NBR	1	13	3	0	0	0	0	2	0	1	0	1	1	2	2	2	2	2	2	2	1	2
45	NBR	1	14	3	0	0	0	0	3	0	1	0	1	1	2	2	2	2	2	2	2	1	1
46	NBR	2	12	2	0	0	0	0	3	0	1	0	1	1	2	2	2	2	2	2	2	1	1
47	NBR	2	13	3	0	0	0	0	5	0	1	0	1	1	2	2	2	2	2	2	2	1	1
48	NBR	2	10	2	0	0	0	0	3	0	1	0	1	1	1	2	2	2	2	1	2	2	2
49	NBR	2	12	2	0	0	0	0	3	0	1	0	1	1	2	2	2	2	2	2	2	1	1
50	NBR	2	10	2	0	0	0	0	3	0	1	0	1	1	2	2	2	2	2	2	2	1	1
51	NBR	1	13	3	0	0	0	0	3	0	1	0	1	1	2	2	2	2	2	2	2	1	2
52	NBR	2	7	1	0	0	0	0	5	0	1	0	1	1	1	2	2	2	2	1	1	2	2
53	NBR	1	7	1	0	0	0	0	3	0	1	0	1	1	2	2	2	2	2	2	2	1	1
54	NBR	2	7	1	0	0	0	0	3	0	2	1	1	1	2	2	2	2	2	2	2	1	1
55	NBR	2	8	1	0	0	0	0	3	0	1	0	1	1	2	2	2	2	2	2	2	1	2
56	NBR	1	7	1	0	0	0	0	3	0	1	0	1	1	2	2	2	2	2	2	2	1	1
57	NBR	1	12	2	0	0	0	0	3	0	1	0	1	1	2	2	2	2	2	2	2	1	1
58	NBR	2	13	3	0	0	0	0	3	0	1	0	1	1	2	2	2	2	2	2	2	1	1
59	NBR	2	9	1	0	0	0	0	4	0	1	0	1	1	2	2	2	2	2	2	2	1	1
60	NBR	1	9	1	0	0	0	0	2	0	1	0	1	1	1	2	2	2	2	1	1	2	2
61	NBR	1	9	1	0	0	0	0	2	0	2	1	1	1	1	2	2	2	2	1	2	2	2
62	NBR	1	13	3	0	0	0	0	4	0	0	1	1	1	2	2	2	2	2	2	2	1	1
63	NBR	1	8	1	0	0	0	0	3	0	2	1	1	1	1	2	2	2	2	2	2	2	2
64	NBR	1	8	1	0	0	0	0	3	0	2	1	1	1	2	2	2	2	2	2	2	1	1
65	NBR	1	7	1	0	0	0	0	2	0	1	0	1	1	1	2	1	2	2	1	1	2	2
66	NBR	2	8	1	0	0	0	0	3	0	2	1	1	1	1	2	2	2	2	1	1	2	2
67	NBR	2	12	2	0	0	0	0	3	0	1	0	1	1	2	2	2	2	2	2	2	1	1
68	NBR	2	8	1	0	0	0	0	4	0	1	0	1	1	2	2	2	2	2	2	2	1	1
69	NBR	2	8	1	0	0	0	0	2	0	3	1	1	1	1	2	2	2	2	1	2	2	2
70	NBR	2	8	1	0	0	0	0	4	0	1	0	1	1	1	2	2	2	2	1	2	2	2
71	NBR	2	10	2	0	0	0	0	3	0	1	0	1	1	2	2	2	2	2	2	2	1	1
72	NBR	2	8	1	0	0	0	0	3	0	1	0	1	1	1	2	1	2	2	1	1	2	2
73	NBR	2	8	1	0	0	0	0	3	0	1	0	1	1	2	2	2	2	2	2	2	1	2
74	NBR	1	9	1	0	0	0	0	3	0	1	0	1	1	1	2	2	2	2	1	1	2	2
75	NBR	2	10	2	0	0	0	0	3	0	1	0	1	1	1	2	2	2	2	1	2	2	2
76	NBR	1	13	3	0	0	0	0	3	0	1	0	1	1	2	2	2	2	2	2	2	1	1
77	NBR	1	9	1	0	0	0	0	3	0	1	0	1	1	2	2	2	2	2	2	2	1	1
78	NBR	1	10	2	0	0	0	0	3	0	1	0	1	1	1	2	2	2	2	1	2	2	2
79	NBR	1	9	1	0	0	0	0	3	0	1	0	1	1	2	2	2	2	2	2	2	1	1
80	NBR	1	9	1	0	0	0	0	3	0	1	0	1	1	1	1	2	2	2	1	2	2	2
81	NBR	2	14	3	0	0	0	0	3	0	1	0	1	1	1	2	2	2	2	1	2	2	2
82	NBR	2	12	2	0	0	0	0	4	0	1	0	1	1	1	2	2	2	2	1	2	2	2
83	NBR	2	13	3	0	0	0	0	3	0	1	0	1	1	1	2	2	2	2	1	1	2	2
84	NBR	1	14	3	0	0	0	0	3	0	1	0	1	1	1	1	1	2	1	1	1	2	2
85	NBR	2	10	2	0	0	0	0	2	0	1	0	1	1	2	2	2	2	2	2	2	1	1
86	NBR	2	11	2	0	0	0	0	3	0	3	1	1	1	1	2	2	2	2	1	2	2	2
87	NBR	2	12	2	0	0	0	0	3	0	1	0	1	1	1	2	2	2	2	1	2	2	2
88	NBR	1	12	2	0	0	0	0	3	0	1	0	1	1	1	2	1	2	2	1	1	2	2
89	NBR	1	10	2	0	0	0	0	3	0	1	0	1	1	2	2	2	2	2	2	2	1	1
90	NBR	1	13	3	0	0	0	0	3	0	1	0	1	1	1	2	2	2	2	1	2	2	2
91	NBR	1	14	3	0	0	0	0	3	0	1	0	1	1	2	2	2	2	2	2	2	1	1
92	NBR	2	14	3	0	0	0	0	4	0	1	0	1	1	1	2	2	2	2	1	2	2	2
93	NBR	2	11	2	0	0	0	0	3	0	1	0	1	1	2	2	2	2	2	2	2	1	1
94	NBR	1	12	2	0	0	0	0	3	0	1	0	1	1	2	2	2	2	2	2	2	1	2
95	NBR	1	14	3	0	0	0	0	3	0	1	0	1	1	2	2	2	2	2	2	2	1	1
96	NBR	1	11	2	0	0	0	0	3	0	1	0	1	1	2	2	2	2	2	2	2	1	1
97	NBR	1	12	2	0	0	0	0	3	0	1	0	1	1	1	2	2	2	2	1	2	2	2
98	NBR	1	11	2	0	0	0	0	5	0	1	0	1	1	1	2	2	2	2	1	2	2	2
99	NBR	2	14	3	0	0	0	0	5	0	2	1	1	1	2	2	2	2	2	2	2	1	1
100	NBR	2	14	3	0	0	0	0	4	0	1	0	1	1	2	2	2	2	2	2	2	1	2
101	NBR	2	7	1	0	0	0	0	3	0	1	0	1	1	1	1	2	1	2	1	1	2	2
102	NBR	2	12	2	0	0	0	0	3	0	1	0	1	1	2	2	2	2	2	2	2	1	1
103	NBR	1	7	1	0	0	0	0	3	0	1	0	1	1	2	2	2	2	2	2	2	1	2
104	NBR	2	10	2	0	0	0	0	3	0	1	0	1	1	2	2	2	2	2	2	2	1	1
105	NBR	1	12	2	0	0	0	0	3	0	2	1	1	1	1	1	2	1	2	2	2	2	2
106	NBR	1	13	3	0	0	0	0	4	0	1	0	1	1	2	2	2	2	2	2	2	1	1
107	NBR	1	12	2	0	0	0	0	3	0	1	0	1	1	2	2	2	2	2	2	2	1	2
108	NBR	1	9	1	0	0	0	0	3	0	2	1	1	1	2	2	2	2	2	2	2	1	1
109	NBR	2	9	1	0	0	0	0	3	0	2	1	1	1	2	2	2	2	2	2	2	1	1
110	NBR	2	10	2	0	0	0	0	5	0	1	0	1	1	2	2	2	2	2	2	2	1	1
111	NBR	1	13	3	0	0	0	0	3	0	1	0	1	1	1	1	2	1	1	1	1	2	2
112	NBR	1	14	3	0	0	0	0	3	0	1	0	1	1	2	1	2	1	1	2	2	2	2
113	NBR	1	12	2	0	0	0	0	4	0	1	0	1	1	2	2	2	2	2	2	2	1	1
114	NBR	2	12	2	0	0	0	0	2	0	1	0	1	1	1	2	2	2	2	1	2	2	2
115	NBR	2	13	3	0	0	0	0	5	0	2	1	1	1	2	2	2	2	2	2	2	1	1
116	NBR	1	12	2	0	0	0	0	4	0	1	0	1	1	2	2	2	2	2	2	2	1	2
117	NBR	1	7	1	0	0	0	0	3	0	1	0	1	1	2	2	2	2	2	2	2	1	1
118	NBR	2	12	2	0	0	0	0	2	0	2	1	1	1	2	2	2	2	2	2	2	1	1
119	NBR	2	11	2	0	0	0	0	3	0	1	0	1	1	2	2	2	2	2	2	2	1	1
120	NBR	1	12	2	0	0	0	0	4	0	1	0	1	1	1	1	1	2	2	1	1	2	2
121	NBR	2	12	2	0	0	0	0	3	0	1	0	1	1	2	2	2	2	2	2	2	1	1
122	NBR	2	10	2	0	0	0	0	4	0	1	0	1	1	2	2	2	2	2	2	2	1	2
123	NBR	1	11	2	0	0	0	0	3	0	1	0	1	1	2	2	2	2	2	2	2	1	1
124	NBR	1	10	2	0	0	0	0	3	0	1	0	1	1	2	2	2	2	2	2	2	1	1
125	NBR	2	13	3	0	0	0	0	3	0	1	0	1	1	2	2	2	2	2	2	2	1	1
126	NBR	2	13	3	0	0	0	0	3	0	1	0	1	1	2	2	2	2	2	2	2	1	2
127	NBR	1	8	1	0	0	0	0	2	0	1	0	1	1	1	1	2	1	1	1	1	2	2
128	NBR	1	13	3	0	0	0	0	3	0	1	0	1	1	2	2	2	2	2	2	2	1	2
129	NBR	2	8	1	0	0	0	0	4	0	1	0	1	1	1	2	2	2	2	1	2	2	2
130	NBR	2	10	2	0	0	0	0	3	0	1	0	1	1	2	2	2	2	2	2	2	1	2
131	NBR	1	10	2	0	0	0	0	2	0	1	0	1	1	2	2	2	2	2	2	2	1	1
132	NBR	1	10	2	0	0	0	0	3	0	1	0	1	1	2	2	2	2	2	2	2	1	1
133	NBR	1	9	1	0	0	0	0	3	0	1	0	1	1	2	2	2	2	2	2	2	1	1
134	NBR	1	11	2	0	0	0	0	5	0	1	0	1	1	2	2	2	2	2	2	2	1	1
135	NBR	2	14	3	0	0	0	0	3	0	1	0	1	1	2	1	2	2	2	2	2	2	2
136	NBR	2	10	2	0	0	0	0	4	0	1	0	1	1	2	2	2	2	2	2	2	1	1
137	NBR	2	9	1	0	0	0	0	3	0	1	0	1	1	2	2	2	2	2	2	2	1	2
138	NBR	1	10	2	0	0	0	0	4	0	5	1	1	1	2	2	2	2	2	2	2	1	1
139	NBR	1	9	1	0	0	0	0	3	0	1	0	1	1	2	2	2	2	2	2	2	1	2
140	NBR	1	13	3	0	0	0	0	4	0	1	0	1	1	2	2	2	2	2	2	2	1	2
141	NBR	2	11	2	0	0	0	0	3	0	1	0	1	1	2	2	2	2	2	2	2	1	2
142	NBR	2	11	2	0	0	0	0	3	0	1	0	1	1	2	2	2	2	2	2	2	1	1
143	NBR	2	10	2	0	0	0	0	3	0	1	0	1	1	2	2	2	2	2	2	2	1	1
144	NBR	1	14	3	0	0	0	0	3	0	1	0	1	1	1	2	2	2	2	1	2	2	2
145	NBR	2	10	2	0	0	0	0	3	0	1	0	1	1	2	2	2	2	2	2	2	1	2
146	NBR	2	9	1	0	0	0	0	4	0	1	0	1	1	2	2	2	2	2	2	2	1	1
147	NBR	2	9	1	0	0	0	0	3	0	1	0	1	1	2	2	2	2	2	2	2	1	1
148	NBR	1	10	2	0	0	0	0	3	0	1	0	1	1	2	2	2	2	2	2	2	1	2
149	NBR	1	13	3	0	0	0	0	2	0	4	1	1	1	2	2	2	2	2	2	2	1	2
150	NBR	2	8	1	0	0	0	0	3	0	1	0	1	1	2	2	2	2	2	2	2	1	1
151	NBR	1	10	2	0	0	0	0	5	0	5	1	1	1	2	2	2	2	2	2	2	1	1
152	NBR	1	11	2	0	0	0	0	5	0	1	0	1	1	2	2	2	2	2	2	2	1	2
153	NBR	1	10	2	0	0	0	0	3	0	1	0	1	1	2	2	2	2	2	2	2	2	2
154	NBR	2	9	1	0	0	0	0	3	0	1	0	1	1	2	2	2	2	2	2	2	1	1
155	NBR	2	14	3	0	0	0	0	4	0	1	0	1	1	2	2	2	2	2	2	2	1	1
156	NBR	1	14	3	0	0	0	0	3	0	1	0	1	1	2	2	2	2	2	2	2	1	1
157	NBR	2	13	3	0	0	0	0	3	0	1	0	1	1	1	2	2	2	2	1	1	2	2
158	NBR	2	11	2	0	0	0	0	2	0	1	0	1	1	2	2	2	2	2	2	2	2	2
159	NBR	1	7	1	0	0	0	0	5	0	1	0	1	1	2	2	2	2	2	2	2	1	1
160	NBR	2	9	1	0	0	0	0	2	0	1	0	1	1	2	2	2	2	2	2	2	1	1
161	NBR	2	8	1	0	0	0	0	5	0	1	0	1	1	2	2	2	2	2	2	2	1	2
162	NBR	1	8	1	0	0	0	0	3	0	1	0	1	1	2	2	2	2	2	2	2	1	1
163	NBR	1	10	2	0	0	0	0	4	0	1	0	1	1	2	2	2	2	2	2	2	1	1
164	NBR	2	7	1	0	0	0	0	4	0	1	0	1	1	2	2	2	2	2	2	2	2	2
165	NBR	2	9	1	0	0	0	0	4	0	1	0	1	1	2	2	2	2	2	2	2	1	1
166	NBR	1	8	1	0	0	0	0	4	0	1	0	1	1	2	2	2	2	2	2	2	1	1
167	NBR	1	8	1	0	0	0	0	4	0	1	0	1	1	2	2	2	2	2	2	2	1	1
168	NBR	2	8	1	0	0	0	0	4	0	1	0	1	1	2	2	2	2	2	2	2	1	1
169	NBR	2	8	1	0	0	0	0	2	0	2	1	1	1	2	2	2	2	2	2	2	2	2
170	NBR	1	10	2	0	0	0	0	3	0	1	0	1	1	1	2	2	2	1	1	2	2	2
171	NBR	1	12	2	0	0	0	0	3	0	1	0	1	1	2	2	2	2	2	2	2	1	1
172	NBR	2	14	3	0	0	0	0	2	0	1	0	1	1	2	2	2	2	2	2	2	1	2
173	NBR	2	14	3	0	0	0	0	3	0	2	1	1	1	2	2	2	2	2	2	2	1	1
174	NBR	1	9	1	0	0	0	0	3	0	1	0	1	1	2	2	2	2	2	2	2	1	1
175	NBR	1	7	1	0	0	0	0	5	0	1	0	1	1	1	2	1	2	2	1	1	2	2
176	NBR	2	7	1	0	0	0	0	2	0	1	0	1	1	2	2	2	2	2	2	2	1	1
177	NBR	1	10	2	0	0	0	0	4	0	1	0	1	1	2	2	2	2	2	2	2	1	1
178	NBR	1	8	1	0	0	0	0	3	0	1	0	1	1	2	2	2	2	2	2	2	1	1
179	NBR	1	7	1	0	0	0	0	3	0	1	0	1	1	2	2	2	2	2	2	2	1	1
180	NBR	1	9	1	0	0	0	0	4	0	1	0	1	1	2	2	2	2	2	2	2	1	1
181	NBR	2	7	1	0	0	0	0	3	0	2	1	1	1	2	2	2	2	2	2	2	1	2
182	NBR	2	8	1	0	0	0	0	3	0	1	0	1	1	1	2	2	2	2	1	1	2	2
183	NBR	1	12	2	0	0	0	0	4	0	1	0	1	1	1	2	1	2	2	1	1	2	2
184	NBR	1	8	1	0	0	0	0	4	0	1	0	1	1	2	2	2	2	2	2	2	2	2
185	NBR	2	13	3	0	0	0	0	3	0	1	0	1	1	2	2	2	2	2	2	2	1	1
186	NBR	2	13	3	0	0	0	0	2	0	1	0	1	1	2	2	2	2	2	2	2	1	1
187	NBR	1	13	3	0	0	0	0	3	0	5	1	1	1	1	2	2	2	2	1	1	2	2
188	NBR	1	13	3	0	0	0	0	3	0	1	0	1	1	2	2	2	2	2	2	2	1	1
189	NBR	2	8	1	0	0	0	0	3	0	1	0	1	1	2	2	2	2	2	2	2	1	1
190	NBR	2	8	1	0	0	0	0	3	0	1	0	1	1	2	2	2	2	2	2	2	2	2
191	NBR	2	11	2	0	0	0	0	4	0	1	0	1	1	2	2	2	2	2	2	2	1	1
192	NBR	2	14	3	0	0	0	0	3	0	1	0	1	1	2	2	2	2	2	2	2	1	1
193	NBR	1	7	1	0	0	0	0	4	0	1	0	1	1	2	2	2	2	2	2	2	1	1
194	NBR	1	7	1	0	0	0	0	3	0	1	0	1	1	2	2	2	2	2	2	2	2	2
195	NBR	2	11	2	0	0	0	0	3	0	1	0	1	1	2	2	2	2	2	2	2	1	1
196	NBR	2	12	2	0	0	0	0	3	0	1	0	1	1	2	2	2	2	2	2	2	2	2
197	NBR	1	8	1	0	0	0	0	3	0	1	0	1	1	2	2	2	2	2	2	2	1	1
198	NBR	1	8	1	0	0	0	0	4	0	1	0	1	1	2	2	2	2	2	2	2	1	1
199	NBR	1	13	3	0	0	0	0	3	0	1	0	1	1	1	2	2	2	2	1	1	2	2
200	NBR	2	7	1	0	0	0	0	4	0	1	0	1	1	1	2	2	2	2	1	1	2	2
201	NBR	2	7	1	0	0	0	0	4	0	1	0	1	1	1	2	2	2	2	1	1	2	2
202	NBR	2	7	1	0	0	0	0	3	0	1	0	1	1	2	2	2	2	2	2	2	1	1
203	NBR	2	10	2	0	0	0	0	3	0	1	0	1	1	2	2	2	2	2	2	2	1	1
204	NBR	1	11	2	0	0	0	0	3	0	1	0	1	1	2	2	2	2	2	2	2	1	1
205	NBR	1	12	2	0	0	0	0	3	0	1	0	1	1	2	2	2	2	2	2	2	1	2
206	NBR	2	9	1	0	0	0	0	4	0	1	0	1	1	2	2	2	2	2	2	2	1	1
207	NBR	2	9	1	0	0	#N/A	#N/A	3	0	1	0	1	1	2	2	2	2	2	2	2	1	1
208	NBR	1	7	1	0	0	0	0	3	0	1	0	1	1	2	2	2	2	2	2	2	1	1
209	NBR	1	12	2	0	0	0	0	3	0	1	0	1	1	2	2	2	2	2	2	2	1	1
210	NBR	1	11	2	0	0	0	0	3	0	1	0	1	1	2	2	2	2	2	2	2	1	1
211	NBR	2	8	1	0	0	0	0	2	0	1	0	1	1	2	2	2	2	2	2	2	1	1
212	NBR	2	13	3	0	0	0	0	3	0	1	0	1	1	2	2	2	2	2	2	2	1	1
213	NBR	2	8	1	0	0	0	0	3	0	1	0	1	1	2	2	2	2	2	2	2	1	1
214	NBR	2	13	3	0	0	0	0	2	0	1	0	1	1	2	2	2	2	2	2	2	1	1
215	NBR	1	10	2	0	0	0	0	4	0	1	0	1	1	2	2	2	2	2	2	2	1	1
216	NBR	1	11	2	0	0	0	0	3	0	1	0	1	1	2	2	2	2	2	2	2	1	1
217	NBR	1	12	2	0	0	0	0	2	0	1	0	1	1	2	2	2	2	2	2	2	1	1
218	NBR	1	11	2	0	0	0	0	3	0	2	1	1	1	2	2	2	2	2	2	2	1	1
219	NBR	1	10	2	0	0	0	0	4	0	1	0	1	1	1	2	2	2	2	1	2	2	2
220	NBR	2	12	2	0	0	0	0	3	0	1	0	1	1	2	2	2	2	2	2	2	1	1
221	NBR	2	7	1	0	0	0	0	2	0	1	0	1	1	2	2	2	2	2	2	2	1	1
222	NBR	1	7	1	0	0	0	0	3	0	1	0	1	1	2	2	2	2	2	2	2	1	1
223	NBR	1	9	1	0	0	0	0	2	0	1	0	1	1	1	2	2	2	2	1	2	2	2
224	NBR	1	8	1	0	0	0	0	5	0	1	0	1	1	2	2	2	2	2	2	2	1	1
225	NBR	1	11	2	0	0	0	0	4	0	1	0	1	1	2	2	2	2	2	2	2	1	1
226	NBR	2	11	2	0	0	0	0	3	0	1	0	1	1	2	2	2	2	2	2	2	1	1
227	NBR	1	10	2	0	0	0	0	3	0	1	0	1	1	2	2	2	2	2	2	2	1	1
228	NBR	1	10	2	0	0	0	0	3	0	1	0	1	1	2	2	2	2	2	2	2	1	1
229	NBR	2	7	1	0	0	0	0	4	0	2	1	1	1	1	2	2	2	2	1	2	2	2
230	NBR	2	10	2	0	0	0	0	4	0	1	0	1	1	2	2	2	2	2	2	2	1	1
231	NBR	2	9	1	0	0	0	0	2	0	1	0	1	1	2	2	2	2	2	2	2	1	1
232	NBR	1	11	2	0	0	0	0	3	0	1	0	1	1	2	2	2	2	2	2	2	1	1
233	NBR	1	9	1	0	0	0	0	2	0	1	0	1	1	2	2	2	2	2	2	2	1	1
234	NBR	2	9	1	0	0	0	0	5	0	1	0	1	1	2	2	2	2	2	2	2	1	1
235	NBR	1	13	3	0	0	0	0	3	0	1	0	1	1	2	2	2	2	2	2	2	1	1
236	NBR	1	8	1	0	0	0	0	4	0	1	0	1	1	2	2	2	2	2	2	2	1	1
237	NBR	1	11	2	0	0	0	0	4	0	1	0	1	1	2	2	2	2	2	2	2	1	1
238	NBR	2	12	2	0	0	0	0	5	0	1	0	1	1	2	2	2	2	2	2	2	1	1
239	NBR	2	11	2	0	0	0	0	5	0	1	0	1	1	2	2	2	2	2	2	2	1	1
240	NBR	1	10	2	0	0	0	0	4	0	1	0	1	1	1	2	2	2	2	1	2	2	2
241	NBR	1	9	1	0	0	0	0	4	0	1	0	1	1	2	2	2	2	2	2	2	1	1
242	NBR	2	9	1	0	0	0	0	5	0	1	0	1	1	2	2	2	2	2	2	2	1	1
243	NBR	1	11	2	0	0	0	0	3	0	1	0	1	1	2	2	2	2	2	2	2	1	1
244	NBR	2	13	3	0	0	0	0	3	0	1	0	1	1	2	2	2	2	2	2	2	1	2
245	NBR	2	10	2	0	0	0	0	5	0	1	0	1	1	2	2	2	2	2	2	2	1	1
246	NBR	2	12	2	0	0	0	0	5	0	1	0	1	1	2	2	2	2	2	2	2	1	1
247	NBR	2	9	1	0	0	0	0	3	0	1	0	1	1	2	2	2	2	2	2	2	1	2
248	NBR	1	9	1	0	0	0	0	3	0	1	0	1	1	2	2	2	2	2	2	2	1	1
249	NBR	1	10	2	0	0	0	0	3	0	1	0	1	1	2	2	2	2	2	2	2	1	1
250	NBR	2	9	1	0	0	0	0	3	0	1	0	1	1	2	2	2	2	2	2	2	1	1
251	NBR	2	12	2	0	0	0	0	2	0	1	0	1	1	1	2	2	2	2	1	2	2	2
252	NBR	1	7	1	0	0	0	0	3	0	1	0	1	1	2	2	2	2	2	2	2	1	1
253	NBR	2	7	1	0	0	0	0	3	0	1	0	1	1	2	2	2	2	2	2	2	1	1
254	NBR	2	8	1	0	0	0	0	4	0	1	0	1	1	2	2	2	2	2	2	2	1	1
255	NBR	2	8	1	0	0	0	0	2	0	2	1	1	1	2	2	2	2	2	2	2	1	1
256	NBR	2	7	1	0	0	0	0	2	0	1	0	1	1	2	2	2	2	2	2	2	1	1
257	NBR	1	10	2	0	0	0	0	5	0	1	0	1	1	2	2	2	2	2	2	2	1	1
258	NBR	1	8	1	0	0	0	0	4	0	1	0	1	1	2	2	2	2	2	2	2	1	1
259	NBR	1	12	2	0	0	0	0	5	0	1	0	1	1	1	2	2	2	2	2	2	1	1
260	NBR	2	14	3	0	0	0	0	3	0	2	1	1	1	2	2	2	2	2	2	2	1	1
261	NBR	2	12	2	0	0	0	0	3	0	1	0	1	1	2	2	2	2	2	2	2	1	2
262	NBR	1	7	1	0	0	0	0	5	0	1	0	1	1	2	2	2	2	2	2	2	1	1
263	NBR	1	11	2	0	0	0	0	4	0	1	0	1	1	2	2	2	2	2	2	2	1	1
264	NBR	2	12	2	0	0	0	0	4	0	1	0	1	1	2	2	2	2	2	2	2	1	1
265	NBR	2	10	2	0	0	0	0	4	0	1	0	1	1	2	2	2	2	2	2	2	1	1
266	NBR	1	10	2	0	0	0	0	3	0	1	0	1	1	2	2	2	2	2	2	2	1	1
267	NBR	2	11	2	0	0	0	0	3	0	2	1	1	1	2	2	2	2	2	2	2	1	1
268	NBR	1	9	1	0	0	0	0	3	0	1	0	1	1	2	2	2	2	2	2	2	1	1
269	NBR	1	11	2	0	0	0	0	3	0	1	0	1	1	2	2	2	2	2	2	2	1	1
270	NBR	1	14	3	0	0	0	0	5	0	1	0	1	1	2	2	2	2	2	2	2	1	1
271	NBR	1	14	3	0	0	0	0	4	0	1	0	1	1	2	2	2	2	2	2	2	1	1
272	NBR	2	13	3	0	0	0	0	4	0	1	0	1	1	2	2	2	2	2	2	2	1	2
273	NBR	1	8	1	0	0	0	0	4	0	1	0	1	1	2	2	2	2	2	2	2	1	1
274	NBR	1	14	3	0	0	0	0	3	0	1	0	1	1	2	2	2	2	2	2	2	1	1
275	NBR	2	9	1	0	0	0	0	2	0	1	0	1	1	2	2	2	2	2	2	2	1	2
276	NBR	1	14	3	0	0	0	0	2	0	1	0	1	1	2	2	2	2	2	2	2	1	1
277	NBR	1	14	3	0	0	0	0	3	0	1	0	1	1	2	2	2	2	2	2	2	1	1
278	NBR	1	14	3	0	0	0	0	3	0	1	0	1	1	2	2	2	2	2	2	2	1	1
279	NBR	1	13	3	0	0	0	0	2	0	2	1	1	1	2	2	2	2	2	2	2	1	1
280	NBR	1	14	3	0	0	0	0	3	0	1	0	1	1	2	2	2	2	2	2	2	1	1
281	NBR	2	11	2	0	0	0	0	4	0	1	0	1	1	2	2	2	2	2	2	2	1	1
282	NBR	2	12	2	0	0	0	0	4	0	1	0	1	1	2	2	2	2	2	2	2	1	1
283	NBR	1	11	2	0	0	0	0	3	0	1	0	1	1	2	2	2	2	2	2	2	1	1
284	NBR	2	13	3	0	0	0	0	5	0	1	0	1	1	2	2	2	2	2	2	2	1	1
285	NBR	1	13	3	0	0	0	0	3	0	1	0	1	1	2	2	2	2	2	2	2	1	1
286	NBR	2	10	2	0	0	0	0	4	0	1	0	1	1	2	2	2	2	2	2	2	1	1
287	NBR	1	10	2	0	0	0	0	5	0	1	0	1	1	2	2	2	2	2	2	2	1	1
288	NBR	2	14	3	0	0	0	0	5	0	1	0	1	1	2	2	2	2	2	2	2	1	1
289	NBR	1	11	2	0	0	0	0	3	0	1	0	1	1	2	2	2	2	2	2	2	1	2
290	NBR	2	8	1	0	0	0	0	3	0	2	1	1	1	1	2	1	2	2	1	1	2	2
291	NBR	1	14	3	0	0	0	0	3	0	1	0	1	1	2	2	2	2	2	2	2	1	1
292	NBR	2	14	3	0	0	0	0	3	0	1	0	1	1	2	2	2	2	2	2	2	1	1
293	NBR	1	10	2	0	0	0	0	3	0	1	0	1	1	2	2	2	2	2	2	2	1	1
294	NBR	1	11	2	0	0	0	0	3	0	1	0	1	1	2	2	2	2	2	2	2	1	1
295	NBR	2	9	1	0	0	0	0	3	0	2	1	1	1	2	2	2	2	2	2	2	1	1
296	NBR	2	13	3	0	0	0	0	2	0	1	0	1	1	2	2	2	2	2	2	2	1	1
297	NBR	2	11	2	0	0	0	0	5	0	1	0	1	1	2	2	2	2	2	2	2	1	1
298	NBR	2	10	2	0	0	0	0	2	0	1	0	1	1	2	2	2	2	2	2	2	1	1
299	NBR	2	8	1	0	0	0	0	4	0	1	0	1	1	2	2	2	2	2	2	2	1	1
300	NBR	2	9	1	0	0	0	0	3	0	1	0	1	1	2	2	2	2	2	2	2	1	1
301	NBR	1	8	1	0	0	0	0	3	0	1	0	1	1	2	2	2	2	2	2	2	1	1
302	NBR	1	10	2	0	0	0	0	3	0	1	0	1	1	1	2	2	2	2	1	1	1	1
303	NBR	1	13	3	0	0	0	0	2	0	1	0	1	1	2	2	2	2	2	2	2	2	1
304	NBR	2	7	1	0	0	0	0	2	0	1	0	1	1	1	2	1	2	2	1	1	1	1
305	NBR	2	8	1	0	0	0	0	5	0	1	0	1	1	2	2	2	2	2	2	2	1	1
306	NBR	2	12	2	0	0	0	0	3	0	1	0	1	1	2	2	2	2	2	2	2	2	2
307	NBR	2	10	2	0	0	0	0	3	0	1	0	1	1	1	2	2	2	2	1	1	1	1
308	NBR	2	10	2	0	0	0	0	2	0	1	0	1	1	1	2	2	2	2	1	1	1	1
309	NBR	1	10	2	0	0	0	0	3	0	1	0	1	1	2	2	2	2	2	2	2	2	1
310	NBR	1	9	1	0	0	0	0	3	0	1	0	1	1	2	2	2	2	2	2	2	1	1
311	NBR	1	7	1	0	0	0	0	4	0	1	0	1	1	1	2	2	2	2	1	1	1	1
312	NBR	1	9	1	0	0	0	0	3	0	1	0	1	1	1	2	2	2	2	1	1	1	1
313	NBR	2	12	2	0	0	0	0	3	0	1	0	1	1	1	2	1	2	2	1	1	1	1
314	NBR	2	7	1	0	0	0	0	3	0	1	0	1	1	1	2	1	2	2	1	1	1	1
315	NBR	1	10	2	0	0	0	0	3	0	1	0	1	1	1	2	1	2	2	1	1	1	1
316	NBR	2	12	2	0	0	0	0	3	0	1	0	1	1	2	2	2	2	2	2	2	2	1
317	NBR	1	11	2	0	0	0	0	2	0	1	0	1	1	2	2	2	2	2	2	2	2	1
318	NBR	2	11	2	0	0	0	0	3	0	1	0	1	1	1	2	2	2	2	1	1	1	1
319	NBR	2	13	3	0	0	0	0	3	0	1	0	1	1	1	2	2	2	2	1	2	1	1
320	NBR	1	11	2	0	0	0	0	2	0	1	0	1	1	1	2	2	2	2	1	1	1	1
321	NBR	1	12	2	0	0	0	0	2	0	1	0	1	1	1	2	2	2	2	1	1	1	1
322	NBR	1	7	1	0	0	0	0	5	0	1	0	1	1	1	2	2	2	2	1	2	2	1
323	NBR	1	12	2	0	0	0	0	5	0	1	0	1	1	2	2	2	2	2	2	2	2	1
324	NBR	2	11	2	0	0	0	0	3	0	1	0	1	1	1	2	2	2	2	1	1	1	1
325	NBR	1	10	2	0	0	0	0	2	0	1	0	1	1	1	2	2	2	2	1	1	1	1
326	NBR	2	14	3	0	0	0	0	2	0	2	1	1	1	2	2	2	2	2	2	2	2	1
327	NBR	2	13	3	0	0	0	0	2	0	2	1	1	1	2	2	2	2	2	2	2	1	1
328	NBR	1	8	1	0	0	0	0	3	0	1	0	1	1	2	2	2	2	2	2	2	2	1
329	NBR	1	10	2	0	0	0	0	2	0	1	0	1	1	1	2	2	2	2	1	1	1	1
330	NBR	1	8	1	0	0	0	0	3	0	1	0	1	1	1	2	1	2	2	1	1	1	1
331	NBR	2	11	2	0	0	0	0	5	0	1	0	1	1	2	2	2	2	2	2	2	2	1
332	NBR	1	10	2	0	0	0	0	3	0	1	0	1	1	2	2	2	2	2	2	2	2	1
333	NBR	2	7	1	0	0	0	0	4	0	1	0	1	1	2	2	2	2	2	2	2	2	1
334	NBR	2	7	1	0	0	0	0	2	0	1	0	1	1	2	2	2	2	2	2	2	2	1
335	NBR	2	8	1	0	0	0	0	2	0	1	0	1	1	1	2	2	2	2	1	2	1	1
336	NBR	2	7	1	0	0	0	0	5	0	1	0	1	1	1	2	1	2	2	1	1	1	1
337	NBR	1	14	3	0	0	0	0	3	0	2	1	1	1	2	2	2	2	2	2	2	2	1
338	NBR	2	11	2	0	0	0	0	5	0	1	0	1	1	1	2	2	2	2	1	1	1	1
339	NBR	2	8	1	0	0	0	0	3	0	1	0	1	1	1	2	1	2	2	1	1	1	1
340	NBR	1	14	3	0	0	0	0	3	0	1	0	1	1	1	2	1	2	2	1	1	1	1
341	NBR	1	12	2	0	0	0	0	3	0	2	1	1	1	1	2	2	2	2	1	1	1	1
342	NBR	2	11	2	0	0	0	0	4	0	1	0	1	1	1	2	2	2	2	1	1	1	1
343	NBR	2	10	2	0	0	0	0	3	0	1	0	1	1	1	2	2	2	2	1	1	1	1
344	NBR	1	10	2	0	0	0	0	3	0	1	0	1	1	2	2	2	2	2	2	2	2	1
345	NBR	1	7	1	0	0	0	0	2	0	1	0	1	1	2	2	2	2	2	2	2	2	1
346	NBR	2	10	2	0	0	0	0	3	0	1	0	1	1	2	2	2	2	2	2	2	2	1
347	NBR	1	11	2	0	0	0	0	3	0	1	0	1	1	1	2	1	2	2	2	2	2	1
348	NBR	1	7	1	0	0	0	0	3	0	1	0	1	1	1	2	2	2	2	1	1	1	1
349	NBR	1	9	1	0	0	0	0	3	0	1	0	1	1	1	2	1	2	2	1	1	1	1
350	NBR	2	10	2	0	0	0	0	2	0	1	0	1	1	1	2	2	2	2	1	1	1	1
351	NBR	2	11	2	0	0	0	0	2	0	1	0	1	1	2	2	2	2	2	2	2	2	1
352	NBR	1	8	1	0	0	0	0	3	0	1	0	1	1	2	2	2	2	2	2	2	1	2
353	NBR	1	12	2	0	0	0	0	3	0	2	1	1	1	2	2	2	2	2	2	2	1	2
354	NBR	2	8	1	0	0	0	0	3	0	2	1	1	1	1	2	2	2	2	1	1	2	2
355	NBR	2	7	1	0	0	0	0	2	0	3	1	1	1	1	2	2	2	2	1	1	2	2
356	NBR	1	8	1	0	0	0	0	3	0	1	0	1	1	2	2	2	2	2	2	2	1	2
357	NBR	2	8	1	0	0	0	0	3	0	1	0	1	1	1	2	2	2	2	1	1	2	2
358	NBR	2	8	1	0	0	0	0	3	0	2	1	1	1	1	2	2	2	2	1	1	2	2
359	NBR	1	11	2	0	0	0	0	3	0	1	0	1	1	2	2	2	2	2	2	2	1	2
360	NBR	1	9	1	0	0	0	0	3	0	1	0	1	1	1	2	2	2	2	1	1	2	2
361	NBR	2	7	1	0	0	0	0	3	0	1	0	1	1	2	2	2	2	2	2	2	2	1
362	NBR	2	9	1	0	0	0	0	4	0	1	0	1	1	2	2	2	2	2	2	2	1	2
363	NBR	1	8	1	0	0	0	0	2	0	1	0	1	1	1	2	2	2	2	1	1	2	2
364	NBR	1	7	1	0	0	0	0	3	0	1	0	1	1	2	2	2	2	2	2	2	1	2
365	NBR	2	9	1	0	0	0	0	4	0	1	0	1	1	1	2	2	2	2	1	1	2	2
366	NBR	1	8	1	0	0	0	0	3	0	1	0	1	1	1	2	2	2	2	1	1	2	2
367	NBR	2	10	2	0	0	0	0	3	0	1	0	1	1	1	2	2	2	2	1	1	2	2
368	NBR	2	8	1	0	0	0	0	5	0	1	0	1	1	2	2	2	2	2	2	2	1	2
369	NBR	1	9	1	0	0	0	0	3	0	1	0	1	1	2	2	2	2	2	2	2	2	2
370	NBR	1	10	2	0	0	0	0	3	0	1	0	1	1	1	2	2	2	2	1	1	2	2
371	NBR	2	9	1	0	0	0	0	3	0	1	0	1	1	2	2	2	2	2	2	2	2	1
372	NBR	2	9	1	0	0	0	0	3	0	2	1	1	1	1	2	2	2	2	1	1	2	2
373	NBR	1	13	3	0	0	0	0	3	0	1	0	1	1	1	2	2	2	2	1	1	2	2
374	NBR	1	11	2	0	0	0	0	5	0	2	1	1	1	1	2	2	2	2	1	1	2	2
375	NBR	1	8	1	0	0	0	0	4	0	5	1	1	1	1	2	2	2	2	1	1	2	2
376	NBR	1	7	1	0	0	0	0	2	0	1	0	1	1	1	2	2	2	2	1	1	2	2
377	NBR	2	7	1	0	0	0	0	5	0	1	0	1	1	2	2	2	2	2	2	2	2	1
378	NBR	2	12	2	0	0	0	0	2	0	1	0	1	1	2	2	2	2	2	2	2	1	2
379	NBR	2	10	2	0	0	0	0	5	0	1	0	1	1	1	2	2	2	2	1	1	2	2
380	NBR	1	8	1	0	0	0	0	3	0	1	0	1	1	1	2	2	2	2	1	1	2	2
381	NBR	1	9	1	0	0	0	0	3	0	1	0	1	1	1	2	2	2	2	1	1	2	2
382	NBR	1	10	2	0	0	0	0	3	0	1	0	1	1	2	2	2	2	2	2	2	1	2
383	NBR	2	9	1	0	0	0	0	2	0	1	0	1	1	1	2	2	2	2	1	1	2	2
384	NBR	2	12	2	0	0	0	0	2	0	1	0	1	1	2	2	2	2	2	2	2	1	2
385	NBR	1	9	1	0	0	0	0	2	0	1	0	1	1	2	2	2	2	2	2	2	1	2
386	NBR	1	12	2	0	0	0	0	2	0	1	0	1	1	1	2	2	2	2	1	1	2	2
387	NBR	2	14	3	0	0	0	0	5	0	1	0	1	1	2	2	2	2	2	2	2	1	2
388	NBR	2	12	2	0	0	0	0	2	0	1	0	1	1	1	2	2	2	2	1	1	2	2
389	NBR	1	13	3	0	0	0	0	3	0	1	0	1	1	2	2	2	2	2	2	2	1	2
390	NBR	1	12	2	0	0	0	0	4	0	1	0	1	1	1	2	2	2	2	1	1	2	2
391	NBR	2	9	1	0	0	0	0	4	0	1	0	1	1	2	2	2	2	2	2	2	1	2
392	NBR	2	13	3	0	0	0	0	2	0	1	0	1	1	2	2	2	2	2	2	2	1	2
393	NBR	1	12	2	0	0	0	0	4	0	1	0	1	1	1	2	2	2	2	1	1	2	2
394	NBR	1	12	2	0	0	0	0	3	0	1	0	1	1	2	2	2	2	2	2	2	1	2
395	NBR	1	8	1	0	0	0	0	3	0	1	0	1	1	1	2	2	2	2	1	1	2	2
396	NBR	1	7	1	0	0	0	0	3	0	1	0	1	1	2	2	2	2	2	2	2	1	2
397	NBR	2	13	3	0	0	0	0	3	0	1	0	1	1	2	2	2	2	2	2	2	1	2
398	NBR	2	12	2	0	0	0	0	4	0	1	0	1	1	2	2	2	2	2	2	2	1	2
399	NBR	2	10	2	0	0	0	0	4	0	1	0	1	1	1	2	2	2	2	1	1	2	2
400	NBR	2	10	2	0	0	0	0	3	0	1	0	1	1	2	2	2	2	2	2	2	1	2
401	NBR	2	12	2	0	0	#N/A	#N/A	2	0	1	0	1	1	2	2	2	2	2	2	2	1	2
402	NBR	1	9	1	0	0	0	0	3	0	1	0	1	1	2	2	2	2	2	2	2	1	1
403	NBR	1	7	1	0	0	0	0	3	0	1	0	1	1	2	2	2	2	2	2	2	1	2
404	NBR	2	7	1	0	0	0	0	3	0	1	0	1	1	1	2	2	2	2	1	2	2	2
405	NBR	2	9	1	0	0	0	0	3	0	1	0	1	1	2	2	2	2	2	2	2	2	2
406	NBR	2	7	1	0	0	0	0	3	0	1	0	1	1	2	2	2	2	2	2	2	1	1
407	NBR	2	7	1	0	0	0	0	3	0	1	0	1	1	2	2	2	2	2	2	2	2	2
408	NBR	1	13	3	0	0	0	0	3	0	1	0	1	1	2	2	2	2	2	2	2	2	2
409	NBR	1	13	3	0	0	0	0	3	0	1	0	1	1	2	2	2	2	2	2	2	1	1
410	NBR	2	13	3	0	0	0	0	4	0	5	1	1	1	2	2	2	2	2	2	2	1	1
411	NBR	2	8	1	0	0	0	0	3	0	1	0	1	1	2	2	2	2	2	2	2	2	2
412	NBR	1	7	1	0	0	0	0	3	0	1	0	1	1	2	2	2	2	2	2	2	1	2
413	NBR	1	8	1	0	0	0	0	3	0	1	0	1	1	1	2	2	2	2	1	1	2	2
414	NBR	2	9	1	0	0	0	0	5	0	1	0	1	1	2	2	2	2	2	2	2	2	2
415	NBR	1	8	1	0	0	0	0	3	0	1	0	1	1	1	2	2	2	2	1	2	2	2
416	NBR	1	8	1	0	0	0	0	3	0	1	0	1	1	2	2	2	2	2	2	2	2	2
417	NBR	2	14	3	0	0	0	0	3	0	5	1	1	1	2	2	2	2	2	2	2	1	2
418	NBR	1	8	1	0	0	0	0	4	0	1	0	1	1	1	2	2	2	2	1	2	2	2
419	NBR	1	8	1	0	0	0	0	3	0	1	0	1	1	1	1	2	2	2	1	2	2	2
420	NBR	1	7	1	0	0	0	0	3	0	1	0	1	1	2	2	2	2	2	1	1	2	2
421	NBR	1	13	3	0	0	0	0	3	0	1	0	1	1	2	2	2	2	2	2	2	2	2
422	NBR	1	11	2	0	0	0	0	3	0	1	0	1	1	2	2	2	2	2	2	2	1	2
423	NBR	1	9	1	0	0	0	0	3	0	1	0	1	1	2	1	2	2	2	2	2	2	2
424	NBR	2	9	1	0	0	0	0	3	0	1	0	1	1	1	2	2	2	2	1	1	2	2
425	NBR	2	10	2	0	0	0	0	4	0	1	0	1	1	1	2	2	2	2	1	2	2	2
426	NBR	2	13	3	0	0	0	0	3	0	1	0	1	1	2	2	2	2	2	2	2	2	2
427	NBR	1	9	1	0	0	0	0	3	0	1	0	1	1	2	2	2	2	2	2	2	2	2
428	NBR	2	9	1	0	0	0	0	3	0	4	1	1	1	2	2	2	2	2	2	1	2	2
429	NBR	1	14	3	0	0	0	0	3	0	1	0	1	1	2	2	2	2	2	2	2	1	1
430	NBR	1	7	1	0	0	0	0	3	0	1	0	1	1	2	2	2	2	2	2	2	1	1
431	NBR	1	9	1	0	0	0	0	3	0	1	0	1	1	1	2	2	2	2	1	1	2	2
432	NBR	2	14	3	0	0	0	0	2	0	1	0	1	1	2	2	2	2	2	2	2	2	2
433	NBR	1	9	1	0	0	0	0	3	0	1	0	1	1	2	2	2	2	2	2	2	1	1
434	NBR	1	8	1	0	0	0	0	3	0	1	0	1	1	1	2	2	2	2	1	2	2	2
435	NBR	1	8	1	0	0	0	0	3	0	1	0	1	1	1	2	2	2	2	1	1	2	2
436	NBR	1	9	1	0	0	0	0	3	0	1	0	1	1	2	2	2	2	2	2	2	1	1
437	NBR	1	7	1	0	0	0	0	3	0	1	0	1	1	2	2	2	2	2	2	2	1	1
438	NBR	2	9	1	0	0	0	0	3	0	1	0	1	1	1	2	2	2	2	1	2	2	2
439	NBR	1	10	2	0	0	0	0	3	0	1	0	1	1	2	2	2	2	2	2	2	1	1
440	NBR	2	9	1	0	0	0	0	2	0	5	1	1	1	1	2	2	2	2	1	2	2	2
441	NBR	2	9	1	0	0	0	0	3	0	1	0	1	1	2	2	2	2	2	2	2	1	1
442	NBR	2	9	1	0	0	0	0	3	0	1	0	1	1	1	2	2	2	2	1	1	2	2
443	NBR	2	8	1	0	0	0	0	4	0	2	1	1	1	2	1	2	2	2	2	2	2	2
444	NBR	2	9	1	0	0	0	0	3	0	1	0	1	1	2	2	2	2	2	2	2	1	2
445	NBR	1	10	2	0	0	0	0	3	0	1	0	1	1	2	2	2	2	2	2	2	1	2
446	NBR	2	7	1	0	0	0	0	3	0	1	0	1	1	2	2	2	2	2	2	2	2	2
447	NBR	2	7	1	0	0	0	0	3	0	1	0	1	1	2	2	2	2	2	2	2	1	2
448	NBR	1	8	1	0	0	0	0	4	0	1	0	1	1	2	2	2	2	2	2	2	2	2
449	NBR	2	7	1	0	0	0	0	3	0	1	0	1	1	2	2	2	2	2	2	2	1	1
450	NBR	2	14	3	0	0	0	0	3	0	1	0	1	1	2	2	2	2	2	2	2	2	2
451	NBR	2	14	3	0	0	0	0	3	0	1	0	1	1	2	2	2	2	2	2	2	2	2
452	NBR	2	9	1	0	0	0	0	3	0	1	0	1	1	1	2	2	1	2	2	2	2	2
453	NBR	2	8	1	0	0	0	0	3	0	1	0	1	1	1	2	2	1	2	2	1	2	2
454	NBR	1	9	1	0	0	0	0	3	0	1	0	1	1	2	2	2	2	2	2	2	1	1
455	NBR	1	12	2	0	0	0	0	3	0	1	0	1	1	1	2	2	2	2	1	2	2	2
456	NBR	2	11	2	0	0	0	0	3	0	1	0	1	1	1	2	1	1	2	1	1	2	2
457	NBR	2	11	2	0	0	0	0	3	0	1	0	1	1	1	2	2	2	2	1	2	2	2
458	NBR	2	14	3	0	0	0	0	3	0	1	0	1	1	1	2	2	2	2	1	2	2	2
459	NBR	2	7	1	0	0	0	0	3	0	1	0	1	1	2	2	2	2	2	2	2	1	1
460	NBR	1	7	1	0	0	0	0	4	0	1	0	1	1	2	2	2	2	2	2	2	1	2
461	NBR	2	9	1	0	0	0	0	3	0	1	0	1	1	2	2	2	2	2	2	2	1	1
462	NBR	2	9	1	0	0	0	0	3	0	1	0	1	1	1	2	2	2	2	1	1	2	2
463	NBR	1	9	1	0	0	0	0	3	0	1	0	1	1	1	2	2	2	2	1	2	2	2
464	NBR	1	9	1	0	0	0	0	3	0	1	0	1	1	2	2	2	1	2	2	2	2	2
465	NBR	1	8	1	0	0	0	0	4	0	1	0	1	1	1	2	2	2	2	1	2	2	2
466	NBR	1	7	1	0	0	0	0	3	0	1	0	1	1	1	2	2	2	2	1	2	2	2
467	NBR	2	13	3	0	0	0	0	3	0	1	0	1	1	2	2	2	2	2	2	2	1	2
468	NBR	2	9	1	0	0	0	0	3	0	1	0	1	1	2	2	2	2	2	2	2	1	1
469	NBR	2	9	1	0	0	0	0	4	0	1	0	1	1	1	1	2	2	2	1	2	2	2
470	NBR	2	10	2	0	0	0	0	3	0	1	0	1	1	2	2	2	2	2	2	2	1	2
471	NBR	1	7	1	0	0	0	0	3	0	1	0	1	1	2	2	2	2	2	2	2	1	2
472	NBR	2	13	3	0	0	0	0	3	0	1	0	1	1	2	2	2	2	2	2	2	1	2
473	NBR	1	9	1	0	0	0	0	3	0	1	0	1	1	1	2	2	1	2	1	1	2	2
474	NBR	2	9	1	0	0	0	0	3	0	1	0	1	1	2	2	2	2	2	2	2	1	2
475	NBR	1	7	1	0	0	0	0	3	0	1	0	1	1	2	2	2	2	2	2	2	2	2
476	NBR	1	12	2	0	0	0	0	3	0	1	0	1	1	1	2	2	1	2	1	1	2	2
477	NBR	2	7	1	0	0	0	0	3	0	1	0	1	1	2	2	2	2	2	2	2	1	1
478	NBR	1	11	2	0	0	0	0	3	0	1	0	1	1	1	1	2	2	1	1	2	2	2
479	NBR	2	14	3	0	0	0	0	2	0	1	0	1	1	1	1	2	2	2	2	2	2	2
480	NBR	2	7	1	0	0	0	0	3	0	1	0	1	1	2	2	2	2	2	2	2	1	1
481	NBR	1	11	2	0	0	0	0	4	0	1	0	1	1	1	2	2	2	2	1	1	2	2
482	NBR	1	11	2	0	0	0	0	3	0	1	0	1	1	1	2	2	2	2	1	1	2	2
483	NBR	2	7	1	0	0	0	0	2	0	1	0	1	1	2	2	2	2	2	2	2	1	1
484	NBR	1	10	2	0	0	0	0	4	0	1	0	1	1	2	2	2	2	2	2	2	1	1
485	NBR	1	9	1	0	0	0	0	3	0	1	0	1	1	2	2	2	2	2	2	2	1	1
486	NBR	2	13	3	0	0	0	0	3	0	1	0	1	1	1	2	2	2	2	2	2	2	2
487	NBR	2	13	3	0	0	0	0	3	0	1	0	1	1	2	2	2	2	2	2	2	2	2
488	NBR	1	12	2	0	0	0	0	3	0	1	0	1	1	1	2	2	2	2	1	1	2	2
489	NBR	2	9	1	0	0	0	0	4	0	1	0	1	1	2	2	2	2	2	2	2	1	1
490	NBR	1	9	1	0	0	0	0	3	0	1	0	1	1	2	2	2	2	2	2	2	1	2
491	NBR	1	11	2	0	0	0	0	3	0	1	0	1	1	2	2	2	2	2	2	2	1	1
492	NBR	1	10	2	0	0	0	0	3	0	1	0	1	1	2	2	2	2	2	2	2	1	1
493	NBR	1	9	1	0	0	0	0	3	0	1	0	1	1	2	2	2	2	2	2	2	1	1
494	NBR	2	9	1	0	0	0	0	4	0	1	0	1	1	2	2	2	2	2	1	1	2	2
495	NBR	2	8	1	0	0	0	0	3	0	1	0	1	1	2	1	2	2	2	2	2	2	2
496	NBR	2	10	2	0	0	0	0	3	0	1	0	1	1	2	2	2	2	2	2	2	1	1
497	NBR	1	8	1	0	0	0	0	5	0	2	1	1	1	1	2	2	2	2	1	2	2	2
498	NBR	1	12	2	0	0	0	0	3	0	1	0	1	1	2	2	2	1	2	1	2	2	2
499	NBR	1	10	2	0	0	0	0	3	0	1	0	1	1	2	2	2	2	2	2	2	1	1
500	NBR	1	7	1	0	0	0	0	3	0	1	0	1	1	2	2	2	2	2	2	2	1	1
501	NBR	2	8	1	0	0	0	0	3	0	1	0	1	1	1	2	2	2	2	2	2	2	2
502	LRR	1	12	2	0	0	0	0	3	0	2	1	1	1	1	2	1	2	2	1	1	1	1
503	LRR	1	14	3	0	0	0	0	3	0	1	0	1	1	1	2	1	2	2	1	1	1	1
504	LRR	1	13	3	0	0	0	0	3	0	1	0	1	1	2	2	2	2	2	2	2	1	1
505	LRR	1	13	3	0	0	0	0	3	0	1	0	1	1	2	2	2	2	2	2	2	1	1
506	LRR	2	14	3	0	0	0	0	3	0	2	1	1	1	2	2	2	2	2	2	2	1	1
507	LRR	2	14	3	0	0	0	0	5	0	2	1	1	1	2	2	2	2	2	2	2	1	1
508	LRR	2	13	3	0	0	0	0	3	0	1	0	1	1	2	2	2	2	2	2	2	1	1
509	LRR	2	14	3	0	0	0	0	2	0	1	0	1	1	1	2	1	2	1	1	1	1	1
510	LRR	1	14	3	0	0	0	0	3	0	1	0	1	1	2	2	2	2	2	2	2	2	2
511	LRR	1	10	2	0	0	0	0	3	0	1	0	1	1	2	2	2	2	2	2	2	1	1
512	LRR	1	13	3	0	0	0	0	3	0	2	1	1	1	2	2	2	2	2	2	2	2	2
513	LRR	1	14	3	0	0	0	0	4	0	1	0	1	1	2	2	2	1	2	1	1	1	1
514	LRR	1	13	3	0	0	0	0	4	0	1	0	1	1	2	2	2	2	2	2	2	1	1
515	LRR	1	9	1	0	0	0	0	3	0	1	0	1	1	2	2	2	2	2	2	2	1	1
516	LRR	2	14	3	0	0	0	0	3	0	1	0	1	1	1	2	1	2	2	1	1	1	1
517	LRR	2	14	3	0	0	0	0	4	0	1	0	1	1	2	2	2	2	2	2	2	1	1
518	LRR	2	14	3	0	0	0	0	4	0	1	0	1	1	2	2	2	2	2	2	2	1	1
519	LRR	1	7	1	0	0	0	0	3	0	1	0	1	1	2	2	2	2	2	2	2	1	1
520	LRR	1	9	1	0	0	0	0	3	0	1	0	1	1	2	2	2	2	2	2	2	1	1
521	LRR	1	8	1	0	0	0	0	3	0	1	0	1	1	1	2	1	2	2	1	2	2	2
522	LRR	1	7	1	0	0	0	0	3	0	2	1	1	1	2	2	2	2	2	2	2	1	1
523	LRR	1	10	2	0	0	0	0	4	0	1	0	1	1	1	2	1	1	2	1	1	1	1
524	LRR	2	10	2	0	0	0	0	3	0	1	0	1	1	2	2	2	2	2	2	2	1	1
525	LRR	2	10	2	0	0	0	0	3	0	1	0	1	1	2	2	2	2	2	2	2	1	1
526	LRR	2	10	2	0	0	0	0	3	0	1	0	1	1	2	2	2	2	2	2	2	1	1
527	LRR	2	9	1	0	0	0	0	3	0	1	0	1	1	2	2	2	2	2	2	2	1	1
528	LRR	2	7	1	0	0	0	0	2	0	1	0	1	1	2	2	2	2	2	2	2	1	1
529	LRR	2	7	1	0	0	0	0	3	0	1	0	1	1	2	2	2	2	2	2	2	1	1
530	LRR	2	10	2	0	0	0	0	3	0	1	0	1	1	2	2	2	2	2	2	2	1	1
531	LRR	2	10	2	0	0	0	0	3	0	1	0	1	1	1	2	2	2	2	1	1	1	1
532	LRR	1	7	1	0	0	0	0	3	0	3	1	1	1	2	2	2	2	2	2	2	1	1
533	LRR	1	10	2	0	0	0	0	3	0	1	0	1	1	2	2	2	2	2	1	1	1	1
534	LRR	1	10	2	0	0	0	0	3	0	1	0	1	1	2	2	2	2	2	2	2	1	1
535	LRR	1	7	1	0	0	0	0	2	0	1	0	1	1	1	2	1	2	2	1	1	1	1
536	LRR	1	10	2	0	0	0	0	3	0	1	0	1	1	2	2	2	2	2	2	2	1	1
537	LRR	2	9	1	0	0	0	0	3	0	1	0	1	1	2	2	2	2	2	2	2	1	1
538	LRR	2	10	2	0	0	0	0	3	0	1	0	1	1	1	2	1	2	2	1	1	1	1
539	LRR	2	7	1	0	0	0	0	3	0	1	0	1	1	2	2	2	2	2	2	2	1	1
540	LRR	2	7	1	0	0	0	0	3	0	1	0	1	1	1	2	1	2	2	1	1	1	1
541	LRR	1	7	1	0	0	0	0	3	0	1	0	1	1	2	2	2	2	2	2	2	1	1
542	LRR	1	7	1	0	0	0	0	2	0	1	0	1	1	2	2	2	2	2	2	2	1	1
543	LRR	1	7	1	0	0	0	0	3	0	1	0	1	1	2	2	2	2	2	2	2	1	1
544	LRR	1	8	1	0	0	0	0	3	0	1	0	1	1	2	2	2	2	2	2	2	1	1
545	LRR	2	9	1	0	0	0	0	3	0	1	0	1	1	2	2	2	2	2	2	2	1	1
546	LRR	2	9	1	0	0	0	0	3	0	1	0	1	1	2	2	2	2	2	2	2	2	1
547	LRR	2	9	1	0	0	0	0	3	0	1	0	1	1	1	2	1	2	1	1	1	1	1
548	LRR	2	12	2	0	0	0	0	3	0	1	0	1	1	2	2	2	2	2	2	2	1	1
549	LRR	2	7	1	0	0	0	0	3	0	1	0	1	1	2	2	2	2	2	2	2	1	1
550	LRR	1	7	1	0	0	0	0	3	0	1	0	1	1	2	2	2	2	2	2	2	1	1
551	LRR	2	7	1	0	0	0	0	2	0	1	0	1	1	2	2	2	2	2	2	2	1	1
552	LRR	1	13	3	0	0	0	0	3	0	1	0	1	1	2	2	2	2	2	2	2	1	1
553	LRR	1	7	1	0	0	0	0	3	0	1	0	1	1	2	2	2	2	2	2	2	1	1
554	LRR	1	9	1	0	0	0	0	2	0	1	0	1	1	2	2	2	2	2	2	2	1	1
555	LRR	1	10	2	0	0	0	0	3	0	1	0	1	1	2	2	2	2	2	2	2	1	1
556	LRR	1	8	1	0	0	0	0	4	0	1	0	1	1	2	2	2	2	2	2	2	1	1
557	LRR	1	9	1	0	0	0	0	5	0	1	0	1	1	2	2	2	2	2	2	2	1	1
558	LRR	1	9	1	0	0	0	0	4	0	1	0	1	1	2	2	2	2	2	2	2	1	1
559	LRR	2	9	1	0	0	0	0	4	0	1	0	1	1	2	2	2	2	2	2	2	1	1
560	LRR	2	8	1	0	0	0	0	2	0	1	0	1	1	2	2	2	2	2	2	2	1	1
561	LRR	2	8	1	0	0	0	0	3	0	1	0	1	1	2	2	2	2	2	2	2	1	1
562	LRR	1	13	3	0	0	0	0	3	0	1	0	1	1	2	2	2	2	2	2	2	1	1
563	LRR	1	7	1	0	0	0	0	2	0	1	0	1	1	2	2	2	2	2	2	2	1	1
564	LRR	1	11	2	0	0	0	0	4	0	1	0	1	1	2	2	2	2	2	2	2	1	1
565	LRR	2	8	1	0	0	0	0	4	0	1	0	1	1	2	2	2	2	2	2	2	1	1
566	LRR	2	8	1	0	0	0	0	3	0	1	0	1	1	2	2	2	2	2	2	2	1	1
567	LRR	1	9	1	0	0	0	0	3	0	1	0	1	1	2	2	2	2	2	2	2	1	1
568	LRR	1	7	1	0	0	0	0	3	0	1	0	1	1	2	2	2	2	2	2	2	1	1
569	LRR	2	10	2	0	0	0	0	2	0	1	0	1	1	2	2	2	2	2	2	2	1	1
570	LRR	2	7	1	0	0	0	0	3	0	1	0	1	1	2	2	2	2	2	2	2	1	1
571	LRR	2	9	1	0	0	0	0	4	0	1	0	1	1	2	2	2	2	2	2	2	1	1
572	LRR	1	10	2	0	0	0	0	4	0	1	0	1	1	2	2	2	2	2	2	2	1	1
573	LRR	1	10	2	0	0	0	0	4	0	1	0	1	1	2	2	2	2	2	2	2	1	1
574	LRR	2	9	1	0	0	0	0	4	0	1	0	1	1	2	2	2	2	2	2	2	1	1
575	LRR	2	7	1	0	0	0	0	3	0	1	0	1	1	2	2	2	2	2	2	2	1	1
576	LRR	1	11	2	0	0	0	0	4	0	1	0	1	1	1	2	1	2	2	1	1	1	1
577	LRR	2	7	1	0	0	0	0	4	0	1	0	1	1	2	2	2	2	2	2	2	1	1
578	LRR	1	9	1	0	0	0	0	2	0	1	0	1	1	2	2	2	2	2	2	2	1	1
579	LRR	2	11	2	0	0	0	0	2	0	1	0	1	1	2	2	2	2	2	2	2	1	1
580	LRR	2	8	1	0	0	0	0	4	0	1	0	1	1	2	2	2	2	2	2	2	1	1
581	LRR	1	11	2	0	0	0	0	4	0	1	0	1	1	2	2	2	2	2	2	2	1	1
582	LRR	2	9	1	0	0	0	0	3	0	1	0	1	1	2	2	2	2	2	2	2	1	1
583	LRR	1	8	1	0	0	0	0	3	0	1	0	1	1	2	2	2	2	2	2	2	1	1
584	LRR	1	12	2	0	0	0	0	4	0	1	0	1	1	2	2	2	2	2	2	2	1	1
585	LRR	2	9	1	0	0	0	0	4	0	1	0	1	1	2	2	2	2	2	2	2	1	1
586	LRR	2	8	1	0	0	0	0	4	0	1	0	1	1	2	2	2	2	2	2	2	1	1
587	LRR	1	9	1	0	0	0	0	2	0	1	0	1	1	2	2	2	2	2	2	2	1	1
588	LRR	1	11	2	0	0	0	0	4	0	1	0	1	1	2	2	2	2	2	2	2	1	1
589	LRR	2	9	1	0	0	0	0	3	0	1	0	1	1	2	2	2	2	2	2	2	1	1
590	LRR	1	14	3	0	0	0	0	3	0	1	0	1	1	2	2	2	2	2	2	2	1	1
591	LRR	2	10	2	0	0	0	0	5	0	1	0	1	1	2	2	2	2	2	2	2	1	1
592	LRR	2	9	1	0	0	0	0	3	0	1	0	1	1	2	2	2	2	2	2	2	1	1
593	LRR	2	8	1	0	0	0	0	3	0	1	0	1	1	2	2	2	2	2	2	2	1	1
594	LRR	1	9	1	0	0	0	0	4	0	1	0	1	1	2	2	2	2	2	2	2	1	1
595	LRR	1	9	1	0	0	0	0	3	0	1	0	1	1	2	2	2	2	2	2	2	1	1
596	LRR	1	13	3	0	0	0	0	3	0	1	0	1	1	2	2	2	2	2	2	2	1	1
597	LRR	1	10	2	0	0	0	0	4	0	1	0	1	1	2	2	2	2	2	2	2	1	1
598	LRR	2	8	1	0	0	0	0	3	0	1	0	1	1	2	2	2	2	2	2	2	1	1
599	LRR	2	10	2	0	0	0	0	4	0	1	0	1	1	2	2	2	2	2	2	2	1	1
600	LRR	2	13	3	0	0	0	0	4	0	1	0	1	1	2	2	2	2	2	2	2	1	1
601	LRR	1	11	2	0	0	0	0	3	0	1	0	1	1	2	2	2	2	2	2	2	1	1
602	LRR	1	8	1	0	0	0	0	4	0	1	0	1	1	2	2	2	2	2	2	2	1	1
603	LRR	2	7	1	0	0	0	0	4	0	1	0	1	1	2	2	2	2	2	2	2	1	1
604	LRR	1	8	1	0	0	0	0	3	0	1	0	1	1	2	2	2	2	2	2	2	1	1
605	LRR	1	8	1	0	0	0	0	4	0	1	0	1	1	2	2	2	2	2	2	2	1	1
606	LRR	1	9	1	0	0	0	0	3	0	1	0	1	1	2	2	2	2	2	2	2	1	1
607	LRR	1	8	1	0	0	0	0	3	0	1	0	1	1	2	2	2	2	2	2	2	1	1
608	LRR	1	7	1	0	0	0	0	3	0	1	0	1	1	2	2	2	2	2	2	2	1	1
609	LRR	1	13	3	0	0	#N/A	#N/A	3	0	1	0	1	1	2	2	2	2	2	2	2	1	1
610	LRR	1	8	1	0	0	0	0	3	0	1	0	1	1	2	2	2	2	2	2	2	1	1
611	LRR	1	8	1	0	0	0	0	5	0	1	0	1	1	2	2	2	2	2	2	2	1	1
612	LRR	1	12	2	0	0	0	0	3	0	1	0	1	1	2	2	2	2	2	2	2	1	1
613	LRR	2	8	1	0	0	0	0	2	0	1	0	1	1	2	2	2	2	2	2	2	1	1
614	LRR	1	9	1	0	0	0	0	3	0	1	0	1	1	2	2	2	2	2	2	2	1	1
615	LRR	1	11	2	0	0	0	0	3	0	1	0	1	1	2	2	2	2	2	2	2	1	1
616	LRR	1	10	2	0	0	0	0	3	0	1	0	1	1	2	2	2	2	2	2	2	1	1
617	LRR	1	7	1	0	0	0	0	3	0	1	0	1	1	2	2	2	2	2	2	2	1	1
618	LRR	1	8	1	0	0	0	0	3	0	1	0	1	1	2	2	2	2	2	2	2	1	1
619	LRR	2	8	1	0	0	0	0	2	0	1	0	1	1	2	2	2	2	2	2	2	1	1
620	LRR	2	7	1	0	0	0	0	4	0	1	0	1	1	2	2	2	2	2	2	2	1	1
621	LRR	1	7	1	0	0	0	0	4	0	1	0	1	1	2	2	2	2	2	2	2	1	1
622	LRR	1	9	1	0	0	0	0	3	0	1	0	1	1	2	2	2	2	2	2	2	1	1
623	LRR	1	11	2	0	0	0	0	3	0	1	0	1	1	2	2	2	2	2	2	2	1	1
624	LRR	1	10	2	0	0	0	0	3	0	1	0	1	1	2	2	2	2	2	2	2	1	1
625	LRR	1	11	2	0	0	0	0	3	0	1	0	1	1	2	2	2	2	2	2	2	1	1
626	LRR	2	10	2	0	0	0	0	4	0	1	0	1	1	2	2	2	2	2	2	2	1	1
627	LRR	2	8	1	0	0	0	0	5	0	1	0	1	1	2	2	2	2	2	2	2	1	1
628	LRR	1	7	1	0	0	0	0	2	0	1	0	1	1	2	2	2	2	2	2	2	1	1
629	LRR	1	7	1	0	0	0	0	3	0	1	0	1	1	2	2	2	2	2	2	2	1	1
630	LRR	2	7	1	0	0	0	0	3	0	1	0	1	1	2	2	2	2	2	2	2	1	1
631	LRR	2	7	1	0	0	0	0	4	0	1	0	1	1	2	2	2	2	2	2	2	1	1
632	LRR	2	9	1	0	0	0	0	3	0	1	0	1	1	2	2	2	2	2	2	2	1	1
633	LRR	2	8	1	0	0	0	0	4	0	1	0	1	1	2	2	2	2	2	2	2	1	1
634	LRR	2	9	1	0	0	0	0	4	0	1	0	1	1	2	2	2	2	2	2	2	1	1
635	LRR	2	7	1	0	0	0	0	4	0	1	0	1	1	2	2	2	2	2	2	2	1	1
636	LRR	2	9	1	0	0	0	0	4	0	1	0	1	1	2	2	2	2	2	2	2	1	1
637	LRR	2	8	1	0	0	0	0	2	0	1	0	1	1	2	2	2	2	2	2	2	1	1
638	LRR	2	9	1	0	0	0	0	3	0	1	0	1	1	2	2	2	2	2	2	2	1	1
639	LRR	2	10	2	0	0	0	0	4	0	1	0	1	1	2	2	2	2	2	2	2	1	1
640	LRR	2	10	2	0	0	0	0	3	0	1	0	1	1	2	2	2	2	2	2	2	1	1
641	LRR	2	10	2	0	0	#N/A	#N/A	3	0	1	0	1	1	2	2	2	2	2	2	2	1	1
642	LRR	2	14	3	0	0	0	0	5	0	5	1	1	1	2	2	2	2	2	2	2	1	1
643	LRR	2	12	2	0	0	0	0	4	0	1	0	1	1	2	2	2	2	2	2	2	1	1
644	LRR	2	14	3	0	0	0	0	2	0	1	0	1	1	2	2	2	2	2	2	2	1	1
645	LRR	2	12	2	0	0	0	0	3	0	1	0	1	1	2	2	2	2	2	2	2	1	1
646	LRR	2	9	1	0	0	0	0	4	0	1	0	1	1	2	2	2	2	2	2	2	1	1
647	LRR	1	14	3	0	0	0	0	3	0	1	0	1	1	2	2	2	2	2	2	2	1	1
648	LRR	1	13	3	0	0	0	0	4	0	1	0	1	1	2	2	2	2	2	2	2	1	1
649	LRR	2	12	2	0	0	0	0	4	0	1	0	1	1	2	2	2	2	2	2	2	1	1
650	LRR	2	14	3	0	0	0	0	5	0	1	0	1	1	2	2	2	2	2	2	2	1	1
651	LRR	1	10	2	0	0	0	0	4	0	1	0	1	1	2	2	2	2	2	2	2	1	1
652	LRR	2	10	2	0	0	0	0	3	0	2	1	1	1	2	2	2	2	2	2	2	1	1
653	LRR	2	14	3	0	0	0	0	3	0	1	0	1	1	2	2	2	2	2	2	2	1	1
654	LRR	1	13	3	0	0	0	0	4	0	1	0	1	1	2	2	2	2	2	2	2	1	1
655	LRR	1	10	2	0	0	0	0	3	0	2	1	1	1	2	2	2	2	2	2	2	1	1
656	LRR	2	11	2	0	0	0	0	3	0	1	0	1	1	2	2	2	2	2	2	2	1	1
657	LRR	2	13	3	0	0	0	0	3	0	1	0	1	1	2	2	2	2	2	2	2	1	1
658	LRR	2	8	1	0	0	0	0	3	0	2	1	1	1	2	2	2	2	2	2	2	2	1
659	LRR	1	13	3	0	0	0	0	3	0	1	0	1	1	2	2	2	2	2	2	2	1	1
660	LRR	2	12	2	0	0	0	0	3	0	1	0	1	1	2	2	2	2	2	2	2	1	1
661	LRR	2	12	2	0	0	0	0	3	0	1	0	1	1	2	2	2	2	2	2	2	1	1
662	LRR	1	10	2	0	0	0	0	3	0	1	0	1	1	2	2	2	2	2	2	2	1	1
663	LRR	1	8	1	0	0	0	0	5	0	1	0	1	1	2	2	2	2	2	2	2	1	1
664	LRR	2	12	2	0	0	0	0	2	0	1	0	1	1	2	2	2	2	2	2	2	1	1
665	LRR	1	14	3	0	0	0	0	4	0	1	0	1	1	2	2	2	2	2	2	2	1	1
666	LRR	2	11	2	0	0	0	0	3	0	1	0	1	1	2	2	2	2	2	2	2	1	1
667	LRR	1	14	3	0	0	0	0	3	0	2	1	1	1	2	2	2	2	2	2	2	1	1
668	LRR	1	12	2	0	0	0	0	3	0	1	0	1	1	2	2	2	2	2	2	2	1	1
669	LRR	1	12	2	0	0	0	0	3	0	1	0	1	1	2	2	2	2	2	2	2	1	1
670	LRR	2	9	1	0	0	0	0	3	0	1	0	1	1	2	2	2	2	2	2	2	1	1
671	LRR	2	9	1	0	0	0	0	3	0	1	0	1	1	2	2	2	2	2	2	2	1	2
672	LRR	2	10	2	0	0	0	0	3	0	2	1	1	1	2	2	2	2	2	2	2	1	1
673	LRR	2	10	2	0	0	0	0	3	0	1	0	1	1	2	2	2	2	2	2	2	1	1
674	LRR	1	7	1	0	0	0	0	3	0	1	0	1	1	2	2	2	2	2	2	2	1	1
675	LRR	1	13	3	0	0	0	0	3	0	1	0	1	1	2	2	2	2	2	2	2	1	1
676	LRR	1	13	3	0	0	0	0	3	0	1	0	1	1	2	2	2	2	2	2	2	1	1
677	LRR	1	12	2	0	0	0	0	3	0	1	0	1	1	2	2	2	2	2	2	2	1	1
678	LRR	2	11	2	0	0	0	0	3	0	1	0	1	1	2	2	2	2	2	2	2	1	1
679	LRR	2	13	3	0	0	0	0	2	0	1	0	1	1	2	2	2	2	2	2	2	1	1
680	LRR	2	13	3	0	0	0	0	2	0	2	1	1	1	2	2	2	2	2	2	2	1	1
681	LRR	1	14	3	0	0	0	0	3	0	1	0	1	1	1	2	2	2	2	1	1	2	1
682	LRR	1	12	2	0	0	0	0	3	0	1	0	1	1	2	2	2	2	2	2	2	1	1
683	LRR	1	9	1	0	0	0	0	3	0	1	0	1	1	2	2	2	2	2	2	2	1	1
684	LRR	2	7	1	0	0	0	0	2	0	1	0	1	1	2	2	2	2	2	2	2	2	2
685	LRR	2	7	1	0	0	0	0	3	0	1	0	1	1	2	2	2	2	2	2	2	1	1
686	LRR	2	10	2	0	0	0	0	2	0	1	0	1	1	2	2	2	2	2	2	2	1	1
687	LRR	2	12	2	0	0	0	0	2	0	1	0	1	1	2	2	2	2	2	2	2	1	1
688	LRR	2	11	2	0	0	0	0	4	0	1	0	1	1	2	2	2	2	2	2	2	1	1
689	LRR	1	10	2	0	0	0	0	3	0	1	0	1	1	2	2	2	2	2	2	2	1	1
690	LRR	2	12	2	0	0	0	0	2	0	1	0	1	1	2	2	2	2	2	2	2	1	1
691	LRR	2	10	2	0	0	0	0	4	0	1	0	1	1	2	2	2	2	2	2	2	1	1
692	LRR	1	10	2	0	0	0	0	2	0	1	0	1	1	2	2	2	2	2	2	2	1	1
693	LRR	1	10	2	0	0	0	0	3	0	1	0	1	1	2	2	2	2	2	2	2	1	1
694	LRR	2	7	1	0	0	0	0	3	0	1	0	1	1	2	2	2	2	2	2	2	1	1
695	LRR	2	11	2	0	0	0	0	3	0	1	0	1	1	2	2	2	2	2	2	2	1	1
696	LRR	1	11	2	0	0	0	0	4	0	1	0	1	1	2	2	2	2	2	2	2	1	1
697	LRR	1	13	3	0	0	0	0	3	0	1	0	1	1	2	2	2	2	2	2	2	1	1
698	LRR	1	10	2	0	0	0	0	3	0	1	0	1	1	2	2	2	2	2	2	2	2	1
699	LRR	1	8	1	0	0	0	0	3	0	1	0	1	1	2	2	2	2	2	2	2	1	1
700	LRR	1	9	1	0	0	0	0	3	0	1	0	1	1	2	2	2	2	2	2	2	1	1
701	LRR	1	9	1	0	0	0	0	3	0	1	0	1	1	2	2	2	2	2	2	2	1	1
702	LRR	1	12	2	0	0	0	0	3	0	1	0	1	1	2	2	2	2	2	1	2	1	1
703	LRR	1	11	2	0	0	0	0	3	0	1	0	1	1	1	2	2	1	2	1	1	2	2
704	LRR	2	10	2	0	0	0	0	3	0	2	1	1	1	1	2	2	2	2	2	2	2	2
705	LRR	1	11	2	0	0	0	0	3	0	1	0	1	1	2	2	2	2	2	2	2	1	2
706	LRR	2	10	2	0	0	0	0	3	0	1	0	1	1	2	2	2	2	2	2	2	1	1
707	LRR	2	9	1	0	0	0	0	3	0	2	1	1	1	2	2	2	2	2	2	2	1	2
708	LRR	1	9	1	0	0	0	0	3	0	1	0	1	1	2	2	2	2	2	2	2	1	2
709	LRR	1	10	2	0	0	0	0	3	0	1	0	1	1	1	2	2	1	2	1	1	2	2
710	LRR	2	7	1	0	0	0	0	3	0	1	0	1	1	2	2	2	2	2	2	2	2	1
711	LRR	1	8	1	0	0	0	0	3	0	1	0	1	1	1	2	2	1	2	1	1	2	2
712	LRR	2	8	1	0	0	0	0	3	0	1	0	1	1	2	2	2	2	2	2	2	1	2
713	LRR	2	11	2	0	0	0	0	3	0	1	0	1	1	2	2	2	2	2	2	2	1	2
714	LRR	2	13	3	0	0	0	0	3	0	1	0	1	1	2	2	2	2	2	2	2	1	2
715	LRR	2	13	3	0	0	0	0	3	0	1	0	1	1	2	2	2	2	2	2	2	1	1
716	LRR	1	10	2	0	0	0	0	3	0	1	0	1	1	2	2	2	2	2	2	2	1	1
717	LRR	2	13	3	0	0	0	0	3	0	1	0	1	1	1	2	2	1	2	1	1	2	2
718	LRR	2	14	3	0	0	0	0	3	0	1	0	1	1	2	2	2	2	2	2	2	1	1
719	LRR	2	12	2	0	0	0	0	3	0	1	0	1	1	1	1	2	2	2	2	2	2	2
720	LRR	2	14	3	0	0	0	0	3	0	1	0	1	1	2	2	2	2	2	2	2	1	1
721	LRR	1	13	3	0	0	0	0	3	0	1	0	1	1	1	2	2	1	2	1	1	2	2
722	LRR	1	13	3	0	0	0	0	2	0	1	0	1	1	1	2	2	1	2	1	1	2	2
723	LRR	1	7	1	0	0	0	0	3	0	1	0	1	1	2	2	2	2	2	2	2	1	1
724	LRR	2	9	1	0	0	0	0	3	0	1	0	1	1	2	2	2	2	2	2	2	1	2
725	LRR	2	10	2	0	0	0	0	3	0	1	0	1	1	2	2	2	2	2	2	2	1	2
726	LRR	2	10	2	0	0	0	0	3	0	2	1	1	1	2	2	2	2	2	2	2	1	1
727	LRR	2	12	2	0	0	0	0	3	0	1	0	1	1	2	2	2	2	2	2	2	1	1
728	LRR	2	12	2	0	0	0	0	3	0	1	0	1	1	2	2	2	2	2	2	2	1	1
729	LRR	2	12	2	0	0	0	0	3	0	1	0	1	1	2	2	2	2	2	2	2	1	1
730	LRR	1	10	2	0	0	0	0	4	0	1	0	1	1	2	2	2	2	2	2	2	1	1
731	LRR	1	10	2	0	0	0	0	3	0	1	0	1	1	2	2	2	2	2	2	2	1	2
732	LRR	1	7	1	0	0	0	0	3	0	1	0	1	1	2	2	2	2	2	2	2	1	2
733	LRR	1	9	1	0	0	0	0	3	0	1	0	1	1	2	2	2	2	2	2	2	1	1
734	LRR	1	10	2	0	0	0	0	3	0	1	0	1	1	2	2	2	2	2	2	2	1	1
735	LRR	1	7	1	0	0	0	0	3	0	1	0	1	1	2	2	2	2	2	2	2	1	2
736	LRR	1	7	1	0	0	0	0	4	0	1	0	1	1	2	2	2	2	2	2	2	1	2
737	LRR	2	14	3	0	0	0	0	3	0	1	0	1	1	2	2	2	2	2	2	2	1	2
738	LRR	2	13	3	0	0	0	0	3	0	1	0	1	1	2	2	2	2	2	2	2	1	1
739	LRR	2	13	3	0	0	0	0	4	0	1	0	1	1	2	2	2	2	2	2	2	1	1
740	LRR	1	7	1	0	0	0	0	3	0	1	0	1	1	2	2	2	2	2	2	2	1	2
741	LRR	1	10	2	0	0	0	0	3	0	1	0	1	1	2	2	2	2	2	2	2	1	2
742	LRR	1	9	1	0	0	0	0	3	0	1	0	1	1	2	2	2	2	2	2	2	1	2
743	LRR	2	12	2	0	0	0	0	3	0	1	0	1	1	2	2	2	2	2	2	2	1	2
744	LRR	2	12	2	0	0	0	0	3	0	2	1	1	1	2	2	2	2	2	2	2	1	2
745	LRR	2	12	2	0	0	0	0	5	0	1	0	1	1	2	2	2	2	2	2	2	1	1
746	LRR	2	14	3	0	0	0	0	3	0	1	0	1	1	2	2	2	2	2	2	2	1	2
747	LRR	1	13	3	0	0	0	0	3	0	1	0	1	1	2	2	2	2	2	2	2	1	2
748	LRR	1	10	2	0	0	0	0	3	0	1	0	1	1	2	2	2	2	2	2	2	1	1
749	LRR	1	14	3	0	0	0	0	3	0	1	0	1	1	2	2	2	2	2	2	2	1	2
750	LRR	1	14	3	0	0	0	0	3	0	1	0	1	1	2	2	2	2	2	2	2	1	1
751	LRR	1	13	3	0	0	0	0	3	0	1	0	1	1	2	2	2	2	2	2	2	1	2
752	LRR	2	11	2	0	0	0	0	4	0	1	0	1	1	2	2	2	2	2	2	2	1	1
753	LRR	1	8	1	0	0	0	0	2	0	1	0	1	1	2	2	2	2	2	2	2	1	1
754	LRR	1	8	1	0	0	0	0	2	0	1	0	1	1	2	2	2	2	2	2	2	1	2
755	LRR	1	12	2	0	0	0	0	3	0	1	0	1	1	2	2	2	2	2	2	2	1	1
756	LRR	2	9	1	0	0	0	0	5	0	1	0	1	1	2	2	2	2	2	2	2	1	1
757	LRR	2	10	2	0	0	0	0	3	0	1	0	1	1	2	2	2	2	2	2	2	1	1
758	LRR	1	8	1	0	0	0	0	3	0	1	0	1	1	2	2	2	2	2	2	2	1	2
759	LRR	1	10	2	0	0	0	0	3	0	1	0	1	1	2	2	2	2	2	2	2	1	1
760	LRR	2	7	1	0	0	0	0	3	0	1	0	1	1	2	2	2	2	2	2	2	1	1
761	LRR	1	9	1	0	0	0	0	3	0	1	0	1	1	2	1	2	2	2	2	2	2	2
762	LRR	2	8	1	0	0	0	0	3	0	1	0	1	1	2	2	2	2	2	2	2	1	2
763	LRR	1	14	3	0	0	0	0	4	0	1	0	1	1	2	2	2	2	2	2	2	1	1
764	LRR	1	7	1	0	0	0	0	2	0	1	0	1	1	2	2	2	2	2	2	2	1	1
765	LRR	2	12	2	0	0	0	0	3	0	1	0	1	1	2	2	2	2	2	2	2	1	1
766	LRR	2	9	1	0	0	0	0	3	0	1	0	1	1	2	2	2	2	2	2	2	1	1
767	LRR	1	12	2	0	0	0	0	3	0	1	0	1	1	2	2	2	2	2	2	2	2	2
768	LRR	1	8	1	0	0	0	0	3	0	1	0	1	1	2	2	2	2	2	2	2	1	1
769	LRR	2	11	2	0	0	0	0	3	0	1	0	1	1	2	2	2	2	2	2	2	1	1
770	LRR	2	9	1	0	0	0	0	3	0	1	0	1	1	2	2	2	2	2	2	2	1	1
771	LRR	2	13	3	#N/A	#N/A	0	0	#N/A	#N/A	#N/A	#N/A	1	1	2	2	2	2	2	2	2	1	1
772	LRR	2	13	3	0	0	0	0	4	0	1	0	1	1	2	2	2	2	2	2	2	1	1
773	LRR	1	13	3	0	0	0	0	3	0	1	0	1	1	2	2	2	2	2	2	2	1	2
774	LRR	2	9	1	0	0	0	0	3	0	1	0	1	1	2	2	2	2	2	2	2	1	1
775	LRR	2	14	3	0	0	0	0	3	0	1	0	1	1	2	2	2	2	2	2	2	1	2
776	LRR	2	8	1	0	0	0	0	4	0	1	0	1	1	2	2	2	2	2	2	2	1	2
777	LRR	2	8	1	0	0	0	0	2	0	1	0	1	1	2	2	2	2	2	2	2	1	2
778	LRR	2	7	1	0	0	0	0	4	0	1	0	1	1	2	2	2	2	2	2	2	1	1
779	LRR	2	10	2	0	0	0	0	3	0	1	0	1	1	2	2	2	2	2	2	2	1	2
780	LRR	1	10	2	0	0	0	0	4	0	1	0	1	1	2	2	2	2	2	2	2	1	1
781	LRR	1	13	3	0	0	0	0	4	0	1	0	1	1	2	2	2	2	2	2	2	1	1
782	LRR	1	12	2	0	0	0	0	3	0	1	0	1	1	2	2	2	2	2	2	2	1	1
783	LRR	1	9	1	0	0	0	0	4	0	1	0	1	1	2	2	2	2	2	2	2	1	1
784	LRR	1	9	1	0	0	0	0	4	0	1	0	1	1	2	2	2	2	2	2	2	1	1
785	LRR	1	8	1	0	0	0	0	2	0	1	0	1	1	2	2	2	2	2	2	2	1	1
786	LRR	1	12	2	0	0	0	0	4	0	1	0	1	1	2	2	2	2	2	2	2	1	1
787	LRR	2	10	2	0	0	0	0	4	0	1	0	1	1	2	2	2	2	2	2	2	1	2
788	LRR	1	11	2	0	0	0	0	3	0	1	0	1	1	2	2	2	2	2	2	2	1	2
789	LRR	1	12	2	0	0	0	0	2	0	1	0	1	1	2	2	2	2	2	2	2	1	2
790	LRR	1	9	1	0	0	0	0	4	0	1	0	1	1	1	2	2	2	2	1	2	2	2
791	LRR	1	10	2	0	0	0	0	3	0	1	0	1	1	2	2	2	2	2	2	2	1	1
792	LRR	2	10	2	0	0	0	0	3	0	1	0	1	1	2	2	2	2	2	2	2	1	2
793	LRR	1	7	1	0	0	0	0	3	0	1	0	1	1	2	2	2	2	2	2	2	1	1
794	LRR	1	7	1	0	0	0	0	3	0	1	0	1	1	2	2	2	2	2	2	2	1	1
795	LRR	1	9	1	0	0	0	0	4	0	1	0	1	1	2	2	2	2	2	2	2	1	1
796	LRR	2	12	2	0	0	0	0	4	0	1	0	1	1	2	2	2	2	2	2	2	1	1
797	LRR	2	14	3	0	0	0	0	3	0	1	0	1	1	2	2	2	2	2	2	2	1	1
798	LRR	2	8	1	0	0	0	0	3	0	1	0	1	1	2	2	2	2	2	2	2	1	2
799	LRR	2	9	1	0	0	0	0	3	0	1	0	1	1	2	2	2	2	2	2	2	1	1
800	LRR	2	9	1	0	0	0	0	4	0	1	0	1	1	2	2	2	2	2	2	2	1	1
801	LRR	2	7	1	0	0	0	0	3	0	1	0	1	1	2	2	2	2	2	2	2	1	2
802	LRR	2	14	3	0	0	0	0	2	0	1	0	1	1	2	2	2	2	2	2	2	1	1
803	LRR	2	7	1	0	0	0	0	4	0	2	1	1	1	2	2	2	2	2	1	2	2	2
804	LRR	1	8	1	0	0	0	0	2	0	1	0	1	1	1	2	2	2	2	1	1	2	2
805	LRR	2	10	2	0	0	0	0	4	0	1	0	1	1	1	2	1	2	2	1	1	2	2
806	LRR	1	8	1	0	0	0	0	3	0	1	0	1	1	2	2	2	2	2	2	2	1	1
807	LRR	1	7	1	0	0	0	0	3	0	1	0	1	1	2	2	2	2	2	2	2	1	1
808	LRR	1	12	2	0	0	0	0	3	0	1	0	1	1	2	2	2	2	2	2	2	1	1
809	LRR	1	11	2	0	0	0	0	3	0	1	0	1	1	2	2	2	2	2	2	2	2	2
810	LRR	1	12	2	0	0	0	0	3	0	1	0	1	1	2	2	2	2	2	2	2	1	1
811	LRR	2	10	2	0	0	0	0	3	0	1	0	1	1	2	2	2	2	2	2	2	1	1
812	LRR	2	10	2	0	0	0	0	3	0	1	0	1	1	1	1	2	2	1	1	2	2	2
813	LRR	1	12	2	0	0	0	0	4	0	1	0	1	1	2	2	2	2	2	2	2	1	1
814	LRR	1	11	2	0	0	0	0	3	0	1	0	1	1	2	2	2	2	2	2	2	2	2
815	LRR	1	8	1	0	0	0	0	2	0	3	1	1	1	1	2	2	2	2	1	1	2	2
816	LRR	2	11	2	0	0	0	0	3	0	1	0	1	1	2	2	2	2	2	2	2	1	1
817	LRR	1	13	3	0	0	0	0	3	0	1	0	1	1	2	2	2	2	2	2	2	2	2
818	LRR	1	13	3	0	0	0	0	3	0	1	0	1	1	2	2	2	2	2	2	2	1	1
819	LRR	1	13	3	0	0	0	0	3	0	1	0	1	1	2	2	2	2	2	2	2	1	1
820	LRR	2	7	1	0	0	0	0	3	0	1	0	1	1	2	2	2	2	2	2	2	1	1
821	LRR	2	7	1	0	0	0	0	3	0	1	0	1	1	2	2	2	2	2	2	2	1	1
822	LRR	2	8	1	0	0	0	0	3	0	1	0	1	1	2	2	2	2	2	2	2	1	1
823	LRR	2	13	3	0	0	0	0	3	0	2	1	1	1	2	2	2	2	2	2	2	1	1
824	LRR	2	10	2	0	0	0	0	3	0	1	0	1	1	2	2	2	2	2	2	2	1	1
825	LRR	2	9	1	0	0	0	0	4	0	1	0	1	1	2	2	2	2	2	2	2	1	1
826	LRR	1	13	3	0	0	0	0	3	0	1	0	1	1	2	2	2	2	2	2	2	1	1
827	LRR	2	13	3	0	0	0	0	3	0	1	0	1	1	2	2	2	2	2	2	2	2	2
828	LRR	1	13	3	0	0	0	0	3	0	1	0	1	1	2	2	2	2	2	2	2	1	1
829	LRR	1	13	3	0	0	0	0	3	0	1	0	1	1	2	2	2	2	2	2	2	1	1
830	LRR	1	12	2	0	0	0	0	3	0	1	0	1	1	2	2	2	2	2	2	2	1	1
831	LRR	1	7	1	0	0	0	0	3	0	1	0	1	1	2	2	2	2	2	2	2	1	1
832	LRR	2	13	3	0	0	0	0	2	0	1	0	1	1	2	2	2	2	2	2	2	1	1
833	LRR	2	8	1	0	0	0	0	3	0	1	0	1	1	2	2	2	2	2	2	2	1	1
834	LRR	2	14	3	0	0	0	0	2	0	1	0	1	1	1	2	2	2	2	1	1	2	2
835	LRR	1	10	2	0	0	0	0	4	0	1	0	1	1	2	2	2	2	2	2	2	2	2
836	LRR	1	8	1	0	0	0	0	3	0	1	0	1	1	2	2	2	2	2	2	2	1	1
837	LRR	1	11	2	0	0	0	0	4	0	1	0	1	1	1	2	2	2	2	1	1	2	2
838	LRR	2	12	2	0	0	0	0	3	0	1	0	1	1	2	2	2	2	2	2	2	2	2
839	LRR	2	13	3	0	0	0	0	3	0	1	0	1	1	1	2	2	2	2	1	1	2	2
840	LRR	2	14	3	0	0	0	0	5	0	2	1	1	1	2	2	2	2	2	2	2	1	1
841	LRR	2	14	3	0	0	0	0	3	0	2	1	1	1	2	2	2	2	2	2	2	1	1
842	LRR	2	13	3	0	0	0	0	3	0	1	0	1	1	2	2	2	2	2	2	2	2	2
843	LRR	2	11	2	0	0	0	0	4	0	1	0	1	1	2	2	2	2	2	2	2	1	1
844	LRR	1	8	1	0	0	0	0	4	0	1	0	1	1	2	2	2	2	2	2	2	1	1
845	LRR	1	13	3	0	0	0	0	3	0	1	0	1	1	2	2	2	2	2	2	2	1	2
846	LRR	1	14	3	0	0	0	0	3	0	1	0	1	1	2	2	2	2	2	2	2	2	2
847	LRR	1	13	3	0	0	0	0	2	0	1	0	1	1	2	2	2	2	2	2	2	1	2
848	LRR	2	13	3	0	0	0	0	4	0	2	1	1	1	2	2	2	2	2	2	2	2	2
849	LRR	2	14	3	0	0	0	0	2	0	1	0	1	1	2	2	2	2	2	2	2	1	1
850	LRR	2	14	3	0	0	0	0	3	0	1	0	1	1	2	2	2	2	2	2	2	1	1
851	LRR	2	13	3	0	0	0	0	4	0	1	0	1	1	2	2	2	2	2	2	2	2	2
852	LRR	1	10	2	0	0	0	0	3	0	1	0	1	1	1	2	2	2	2	1	1	2	2
853	LRR	1	9	1	0	0	0	0	3	0	1	0	1	1	2	2	2	2	2	2	2	1	1
854	LRR	1	7	1	0	0	0	0	4	0	1	0	1	1	2	2	2	2	2	2	2	2	2
855	LRR	2	10	2	0	0	0	0	3	0	1	0	1	1	2	2	2	2	2	2	2	1	1
856	LRR	2	7	1	0	0	0	0	3	0	1	0	1	1	2	2	2	2	2	2	2	1	2
857	LRR	2	7	1	0	0	0	0	4	0	1	0	1	1	1	2	2	2	2	1	1	2	2
858	LRR	2	8	1	0	0	0	0	4	0	1	0	1	1	2	2	2	2	2	2	2	1	1
859	LRR	2	10	2	0	0	0	0	3	0	1	0	1	1	2	2	2	2	2	2	2	1	1
860	LRR	2	8	1	0	0	0	0	4	0	1	0	1	1	2	2	2	2	2	2	2	1	1
861	LRR	1	10	2	0	0	0	0	4	0	1	0	1	1	2	2	2	2	2	2	2	1	1
862	LRR	1	10	2	0	0	0	0	3	0	1	0	1	1	2	2	2	2	2	2	2	1	1
863	LRR	1	11	2	1	190	0	0	2	0	2	1	1	1	2	2	2	2	2	2	2	1	1
864	LRR	1	8	1	1	2	0	0	3	0	1	0	1	1	2	2	2	2	2	2	2	1	2
865	LRR	1	9	1	1	1	0	0	4	0	1	0	1	1	1	2	2	2	2	1	1	2	2
866	LRR	1	9	1	0	0	0	0	4	0	1	0	1	1	2	2	2	2	2	2	2	1	1
867	LRR	1	11	2	0	0	0	0	4	0	1	0	1	1	1	2	2	2	2	1	1	2	2
868	LRR	2	10	2	0	0	0	0	4	0	1	0	1	1	2	2	2	2	2	2	2	1	1
869	LRR	2	10	2	0	0	0	0	3	0	1	0	1	1	1	2	2	2	2	1	1	2	2
870	LRR	2	13	3	0	0	0	0	4	0	1	0	1	1	2	2	2	2	2	2	2	1	1
871	LRR	1	10	2	0	0	0	0	2	0	1	0	1	1	2	2	2	2	2	2	2	1	1
872	LRR	2	8	1	0	0	0	0	3	0	1	0	1	1	2	2	2	2	2	2	2	1	1
873	LRR	1	11	2	0	0	0	0	4	0	1	0	1	1	2	2	2	2	2	2	2	1	2
874	LRR	1	10	2	0	0	0	0	4	0	1	0	1	1	1	2	2	2	2	1	1	2	2
875	LRR	1	9	1	0	0	0	0	4	0	1	0	1	1	1	2	2	2	2	1	1	2	2
876	LRR	2	9	1	0	0	0	0	3	0	1	0	1	1	2	2	2	2	2	2	2	1	1
877	LRR	2	13	3	0	0	0	0	2	0	1	0	1	1	2	2	2	2	2	2	2	2	1
878	LRR	2	13	3	0	0	0	0	3	0	1	0	1	1	2	2	2	2	2	2	2	1	2
879	LRR	2	11	2	0	0	0	0	3	0	1	0	1	1	2	2	2	2	2	2	2	1	1
880	LRR	2	13	3	0	0	0	0	3	0	1	0	1	1	2	2	2	2	2	2	2	1	1
881	LRR	2	12	2	0	0	0	0	3	0	1	0	1	1	2	2	2	2	2	2	2	1	1
882	LRR	2	10	2	0	0	0	0	3	0	1	0	1	1	2	2	2	2	2	2	2	1	1
883	LRR	2	10	2	0	0	0	0	3	0	1	0	1	1	2	2	2	2	2	2	2	1	1
884	LRR	2	10	2	0	0	0	0	3	0	1	0	1	1	2	2	2	2	2	2	2	1	1
885	LRR	2	9	1	0	0	0	0	3	0	1	0	1	1	2	2	2	2	2	2	2	1	2
886	LRR	2	9	1	0	0	0	0	4	0	1	0	1	1	2	2	2	2	2	2	2	1	1
887	LRR	2	9	1	0	0	0	0	3	0	1	0	1	1	2	2	2	2	2	2	2	2	2
888	LRR	2	8	1	0	0	0	0	4	0	1	0	1	1	2	2	2	2	2	2	2	1	1
889	LRR	2	10	2	0	0	0	0	4	0	1	0	1	1	2	2	2	2	2	2	2	1	2
890	LRR	1	10	2	0	0	0	0	4	0	1	0	1	1	2	2	2	2	2	2	2	1	2
891	LRR	1	9	1	0	0	0	0	3	0	1	0	1	1	2	2	2	2	2	2	2	1	1
892	LRR	1	13	3	0	0	0	0	3	0	1	0	1	1	2	2	2	2	2	2	2	1	2
893	LRR	1	11	2	0	0	0	0	2	0	1	0	1	1	2	2	2	2	2	2	2	1	2
894	LRR	1	10	2	0	0	0	0	3	0	1	0	1	1	2	2	2	2	2	2	2	1	1
895	LRR	1	11	2	0	0	0	0	3	0	1	0	1	1	2	2	2	2	2	2	2	1	1
896	LRR	2	10	2	0	0	0	0	3	0	1	0	1	1	2	2	2	2	2	2	2	1	1
897	LRR	1	8	1	0	0	0	0	3	0	1	0	1	1	2	2	2	2	2	2	2	1	1
898	LRR	1	9	1	0	0	0	0	4	0	1	0	1	1	2	2	2	2	2	2	2	1	2
899	LRR	1	9	1	0	0	0	0	4	0	1	0	1	1	2	2	2	2	2	2	2	1	1
900	LRR	1	7	1	0	0	0	0	4	0	1	0	1	1	2	2	2	2	2	2	2	1	2
901	LRR	1	7	1	0	0	0	0	3	0	1	0	1	1	2	2	2	2	2	2	2	1	2
902	LRR	1	10	2	0	0	0	0	3	0	1	0	1	1	2	2	2	2	2	2	2	1	1
903	LRR	2	8	1	0	0	0	0	4	0	1	0	1	1	2	2	2	2	2	2	2	1	1
904	LRR	1	10	2	0	0	0	0	3	0	1	0	1	1	2	2	2	2	2	2	2	1	2
905	LRR	1	13	3	0	0	0	0	3	0	1	0	1	1	2	2	2	2	2	2	2	1	2
906	LRR	2	8	1	0	0	0	0	3	0	1	0	1	1	2	2	2	2	2	2	2	1	1
907	LRR	1	7	1	0	0	0	0	4	0	1	0	1	1	2	2	2	2	2	2	2	1	1
908	LRR	2	12	2	0	0	0	0	3	0	1	0	1	1	2	2	2	2	2	2	2	1	1
909	LRR	1	11	2	0	0	0	0	3	0	1	0	1	1	2	2	2	2	2	2	2	1	1
910	LRR	1	7	1	0	0	0	0	4	0	1	0	1	1	2	2	2	2	2	2	2	1	1
911	LRR	1	8	1	0	0	0	0	3	0	1	0	1	1	2	2	2	2	2	2	2	1	2
912	LRR	2	7	1	0	0	0	0	4	0	1	0	1	1	2	2	2	2	2	2	2	1	1
913	LRR	2	8	1	0	0	0	0	3	0	1	0	1	1	2	2	2	2	2	2	2	1	2
914	LRR	1	8	1	0	0	0	0	4	0	1	0	1	1	2	2	2	2	2	2	2	1	1
915	LRR	1	9	1	0	0	0	0	4	0	1	0	1	1	2	2	2	2	2	2	2	1	2
916	LRR	2	10	2	0	0	0	0	4	0	1	0	1	1	2	2	2	2	2	2	2	1	1
917	LRR	2	9	1	0	0	0	0	3	0	4	1	1	1	2	2	2	2	2	2	2	1	2
918	LRR	1	9	1	0	0	0	0	5	0	1	0	1	1	2	2	2	2	2	2	2	1	1
919	LRR	1	7	1	0	0	0	0	4	0	1	0	1	1	2	2	2	2	2	2	2	1	2
920	LRR	2	8	1	0	0	0	0	3	0	1	0	1	1	2	2	2	2	2	2	2	1	1
921	LRR	2	13	3	0	0	0	0	3	0	1	0	1	1	2	2	2	2	2	2	2	1	2
922	LRR	2	10	2	0	0	0	0	3	0	1	0	1	1	2	2	2	2	2	2	2	1	2
923	LRR	1	9	1	0	0	0	0	4	0	1	0	1	1	2	2	2	2	2	2	2	1	1
924	LRR	1	11	2	0	0	0	0	3	0	1	0	1	1	2	2	2	2	2	2	2	1	2
925	LRR	2	11	2	0	0	0	0	3	0	1	0	1	1	2	2	2	2	2	2	2	1	2
926	LRR	2	8	1	0	0	0	0	4	0	1	0	1	1	2	2	2	2	2	2	2	1	2
927	LRR	1	8	1	0	0	0	0	3	0	1	0	1	1	2	2	2	2	2	2	2	1	1
928	LRR	2	12	2	0	0	0	0	3	0	1	0	1	1	2	2	2	2	2	2	2	1	1
929	LRR	2	12	2	0	0	0	0	4	0	1	0	1	1	2	2	2	2	2	2	2	1	2
930	LRR	1	10	2	0	0	0	0	4	0	1	0	1	1	2	2	2	2	2	2	2	1	2
931	LRR	1	10	2	0	0	0	0	4	0	1	0	1	1	1	2	2	2	2	2	2	1	1
932	LRR	2	11	2	0	0	0	0	3	0	1	0	1	1	2	2	2	2	2	2	2	1	2
933	LRR	2	12	2	0	0	0	0	3	0	1	0	1	1	2	2	2	2	2	2	2	1	2
934	LRR	2	7	1	0	0	0	0	3	0	1	0	1	1	2	2	2	2	2	2	2	1	2
935	LRR	2	8	1	0	0	0	0	3	0	1	0	1	1	2	2	2	2	2	2	2	1	1
936	LRR	2	8	1	0	0	0	0	3	0	1	0	1	1	2	2	2	2	2	2	2	1	2
937	LRR	2	7	1	0	0	0	0	3	0	1	0	1	1	2	2	2	2	2	2	2	1	1
938	LRR	1	11	2	0	0	0	0	3	0	1	0	1	1	2	2	2	2	2	2	2	1	1
939	LRR	1	13	3	0	0	0	0	2	0	1	0	1	1	2	2	2	2	2	2	2	1	1
940	LRR	1	9	1	0	0	0	0	3	0	1	0	1	1	2	2	2	2	2	2	2	1	1
941	LRR	1	14	3	0	0	0	0	3	0	1	0	1	1	2	2	2	2	2	2	2	1	2
942	LRR	2	11	2	0	0	0	0	3	0	1	0	1	1	2	2	2	2	2	2	2	1	1
943	LRR	1	12	2	0	0	0	0	3	0	1	0	1	1	2	2	2	2	2	2	2	1	2
944	LRR	1	10	2	0	0	0	0	3	0	1	0	1	1	2	2	2	2	2	2	2	1	2
945	LRR	1	9	1	0	0	0	0	3	0	1	0	1	1	2	2	2	2	2	2	2	1	2
946	LRR	2	9	1	0	0	0	0	2	0	1	0	1	1	2	2	2	2	2	2	2	1	1
947	LRR	2	9	1	0	0	0	0	3	0	1	0	1	1	2	2	2	2	2	2	2	1	2
948	LRR	2	14	3	0	0	0	0	3	0	1	0	1	1	2	2	2	2	2	2	2	1	1
949	LRR	2	9	1	0	0	0	0	3	0	1	0	1	1	2	2	2	2	2	2	2	1	2
950	LRR	1	9	1	0	0	0	0	2	0	1	0	1	1	2	2	2	2	2	2	2	1	2
951	LRR	1	7	1	0	0	0	0	3	0	1	0	1	1	2	2	2	2	2	2	2	1	2
952	LRR	2	11	2	0	0	0	0	3	0	1	0	1	1	2	2	2	2	2	2	2	1	1
953	LRR	2	10	2	0	0	0	0	3	0	1	0	1	1	2	2	2	2	2	2	2	1	2
954	LRR	1	7	1	0	0	0	0	4	0	1	0	1	1	1	1	2	2	2	2	2	2	2
955	LRR	1	11	2	0	0	0	0	3	0	1	0	1	1	1	2	2	2	2	2	2	2	2
956	LRR	1	12	2	0	0	0	0	4	0	2	1	1	1	2	2	2	2	2	2	2	1	2
957	LRR	1	10	2	0	0	0	0	3	0	1	0	1	1	2	2	2	2	2	2	2	1	1
958	LRR	1	8	1	0	0	0	0	3	0	1	0	1	1	2	2	2	2	2	2	2	1	2
959	LRR	1	12	2	0	0	0	0	3	0	1	0	1	1	2	2	2	2	2	2	2	1	2
960	LRR	1	10	2	0	0	0	0	2	0	1	0	1	1	1	1	2	2	2	2	2	2	2
961	LRR	1	10	2	0	0	0	0	3	0	1	0	1	1	1	2	2	2	2	2	2	1	2
962	LRR	1	9	1	0	0	0	0	3	0	1	0	1	1	2	2	2	2	2	2	2	1	2
963	LRR	2	10	2	0	0	0	0	5	0	1	0	1	1	2	2	2	2	2	2	2	1	2
964	LRR	2	9	1	0	0	0	0	4	0	1	0	1	1	2	2	2	2	2	2	2	1	2
965	LRR	2	8	1	0	0	0	0	3	0	1	0	1	1	2	2	2	2	2	2	2	1	2
966	LRR	2	9	1	0	0	0	0	4	0	2	1	1	1	2	2	2	2	2	2	2	1	2
967	LRR	2	9	1	0	0	0	0	3	0	1	0	1	1	2	2	2	2	2	2	2	1	2
968	LRR	2	10	2	0	0	0	0	3	0	1	0	1	1	1	2	2	2	2	2	2	2	2
969	LRR	2	10	2	0	0	0	0	3	0	1	0	1	1	2	2	2	2	2	2	2	1	1
970	LRR	2	13	3	0	0	0	0	5	0	1	0	1	1	2	2	2	2	2	2	2	1	1
971	LRR	2	10	2	0	0	0	0	3	0	1	0	1	1	1	2	2	2	2	2	2	2	2
972	LRR	1	13	3	0	0	0	0	3	0	1	0	1	1	2	2	2	2	2	2	2	1	2
973	LRR	1	12	2	0	0	0	0	3	0	1	0	1	1	2	2	2	2	2	2	2	1	1
974	LRR	1	10	2	0	0	0	0	3	0	1	0	1	1	2	2	2	2	2	2	2	1	1
975	LRR	1	11	2	0	0	0	0	3	0	1	0	1	1	2	2	2	2	2	2	2	1	1
976	LRR	1	13	3	0	0	0	0	3	0	1	0	1	1	1	1	2	2	2	2	2	2	2
977	LRR	2	7	1	0	0	0	0	3	0	1	0	1	1	2	2	2	2	2	2	2	1	2
978	LRR	2	8	1	0	0	0	0	3	0	1	0	1	1	2	2	2	2	2	2	2	1	2
979	LRR	1	10	2	0	0	0	0	3	0	1	0	1	1	2	2	2	2	2	2	2	1	1
980	LRR	2	7	1	0	0	0	0	3	0	1	0	1	1	2	2	2	2	2	2	2	1	1
981	LRR	2	13	3	0	0	0	0	2	0	1	0	1	1	1	2	2	2	2	2	2	2	2
982	LRR	2	12	2	0	0	0	0	2	0	1	0	1	1	2	2	2	2	2	2	2	1	2
983	LRR	1	9	1	0	0	0	0	3	0	1	0	1	1	2	2	2	2	2	2	2	1	2
984	LRR	2	9	1	0	0	0	0	3	0	1	0	1	1	1	2	2	2	2	2	2	2	2
985	LRR	1	9	1	0	0	0	0	3	0	1	0	1	1	2	2	2	2	2	2	2	1	2
986	LRR	1	12	2	0	0	0	0	3	0	1	0	1	1	2	2	2	2	2	2	2	1	2
987	LRR	1	8	1	0	0	0	0	3	0	1	0	1	1	2	2	2	2	2	2	2	1	1
988	LRR	2	9	1	0	0	0	0	4	0	1	0	1	1	1	1	2	2	2	1	2	2	2
989	LRR	1	12	2	0	0	0	0	3	0	1	0	1	1	2	2	2	2	2	2	2	1	1
990	LRR	1	14	3	0	0	0	0	3	0	1	0	1	1	2	2	2	2	2	2	2	1	1
991	LRR	1	13	3	0	0	0	0	3	0	1	0	1	1	2	2	2	2	2	2	2	1	2
992	LRR	1	14	3	0	0	0	0	3	0	1	0	1	1	2	2	2	2	2	2	2	1	1
993	LRR	1	12	2	0	0	0	0	3	0	1	0	1	1	2	2	2	2	2	2	2	1	2
994	LRR	2	7	1	0	0	0	0	4	0	1	0	1	1	2	2	2	2	2	2	2	1	2
995	LRR	2	10	2	0	0	0	0	2	0	2	1	1	1	2	2	2	2	2	2	2	1	2
996	LRR	2	8	1	0	0	0	0	3	0	1	0	1	1	2	2	2	2	2	2	2	1	2
997	LRR	2	10	2	0	0	0	0	3	0	1	0	1	1	2	2	2	2	2	2	2	1	2
998	LRR	2	11	2	0	0	0	0	5	0	3	1	1	1	2	2	2	2	2	2	2	1	2
999	LRR	2	13	3	0	0	0	0	2	0	2	1	1	1	2	2	2	2	2	2	2	1	1
1000	LRR	2	11	2	0	0	0	0	4	0	1	0	1	1	2	2	2	2	2	2	2	1	2
1001	LRR	1	14	3	0	0	0	0	4	0	1	0	1	1	1	2	2	2	2	2	2	2	2
1002	CRR	1	8	1	0	0	0	0	4	0	3	1	1	1	2	2	2	2	2	2	2	1	1
1003	CRR	1	7	1	0	0	0	0	4	0	1	0	1	1	2	2	2	2	2	2	2	1	1
1004	CRR	1	8	1	1	106	0	0	2	0	5	1	1	1	2	2	2	2	2	2	2	1	1
1005	CRR	2	9	1	0	0	0	0	4	0	1	0	1	1	2	2	2	2	2	2	2	1	1
1006	CRR	1	12	2	0	0	0	0	4	0	1	0	1	1	2	2	2	2	2	2	2	1	2
1007	CRR	1	10	2	0	0	0	0	4	0	1	0	1	1	2	2	2	2	2	2	2	1	1
1008	CRR	1	7	1	1	197	0	0	2	0	5	1	1	1	2	2	2	2	2	2	2	1	1
1009	CRR	1	11	2	0	0	0	0	2	0	1	0	1	1	2	2	2	2	2	2	2	1	1
1010	CRR	1	12	2	0	0	0	0	4	0	1	0	1	1	1	2	2	2	2	1	1	2	2
1011	CRR	1	7	1	0	0	0	0	4	0	1	0	1	1	1	2	2	2	2	1	2	2	2
1012	CRR	2	8	1	0	0	0	0	4	0	1	0	1	1	2	2	2	2	2	2	2	1	1
1013	CRR	1	7	1	0	0	0	0	4	0	1	0	1	1	2	2	2	2	2	2	2	1	1
1014	CRR	1	9	1	0	0	0	0	4	0	1	0	1	1	2	2	2	2	2	2	2	1	2
1015	CRR	2	10	2	1	15	0	0	2	0	2	1	1	1	2	2	2	2	2	2	2	1	1
1016	CRR	1	12	2	0	0	0	0	4	0	1	0	1	1	2	2	2	2	2	2	2	1	1
1017	CRR	1	7	1	0	0	0	0	3	0	3	1	1	1	1	2	2	1	2	1	2	2	2
1018	CRR	1	8	1	0	0	0	0	4	0	1	0	1	1	2	2	2	2	2	2	2	1	1
1019	CRR	1	7	1	1	1	0	0	1	1	5	1	1	1	2	2	2	2	2	2	2	1	1
1020	CRR	1	11	2	1	1	0	0	1	1	5	1	1	1	2	2	2	2	2	2	2	1	2
1021	CRR	1	7	1	0	0	0	0	4	0	1	0	1	1	2	2	2	1	2	2	2	2	2
1022	CRR	1	7	1	0	0	0	0	4	0	1	0	1	1	1	1	1	2	2	1	1	2	1
1023	CRR	1	8	1	0	0	0	0	4	0	1	0	1	1	1	2	2	2	2	1	2	2	2
1024	CRR	2	13	3	1	2	0	0	2	0	5	1	1	1	2	2	2	2	2	2	2	1	1
1025	CRR	2	7	1	0	0	0	0	4	0	5	1	1	1	2	2	2	2	2	2	2	1	1
1026	CRR	2	14	3	0	0	0	0	4	0	1	0	1	1	1	2	1	2	2	1	1	2	2
1027	CRR	2	10	2	0	0	0	0	4	0	1	0	1	1	2	2	2	2	2	2	2	1	1
1028	CRR	2	11	2	0	0	0	0	5	0	1	0	1	1	1	2	2	2	2	1	2	2	2
1029	CRR	2	9	1	0	0	0	0	4	0	1	0	1	1	2	2	2	2	2	2	2	1	1
1030	CRR	1	12	2	0	0	0	0	4	0	1	0	1	1	1	1	1	2	1	1	1	2	2
1031	CRR	2	13	3	1	2	0	0	5	0	4	1	1	1	2	2	2	2	2	2	2	1	2
1032	CRR	2	11	2	0	0	0	0	4	0	1	0	1	1	2	2	2	2	2	2	2	1	2
1033	CRR	2	10	2	0	0	0	0	4	0	1	0	1	1	2	2	2	2	2	2	2	1	1
1034	CRR	2	12	2	0	0	0	0	4	0	1	0	1	1	2	2	2	2	2	2	2	1	1
1035	CRR	2	13	3	1	2	0	0	5	0	5	1	1	1	1	1	2	2	2	1	2	2	2
1036	CRR	2	8	1	1	1	0	0	5	0	3	1	1	1	1	2	2	2	2	1	2	2	2
1037	CRR	2	7	1	0	0	0	0	4	0	1	0	1	1	2	2	2	2	2	2	2	1	1
1038	CRR	2	7	1	0	0	0	0	3	0	1	0	1	1	2	2	2	2	2	2	2	1	1
1039	CRR	2	7	1	0	0	0	0	5	0	1	0	1	1	2	2	2	2	2	2	2	1	1
1040	CRR	1	7	1	0	0	0	0	2	0	3	1	1	1	2	2	2	2	2	2	2	1	1
1041	CRR	2	8	1	0	0	0	0	4	0	1	0	1	1	2	2	2	2	2	2	2	1	1
1042	CRR	2	8	1	0	0	0	0	2	0	1	0	1	1	2	2	2	2	2	2	2	1	1
1043	CRR	2	7	1	0	0	0	0	2	0	1	0	1	1	2	2	2	2	2	2	2	1	2
1044	CRR	2	7	1	0	0	0	0	4	0	1	0	1	1	1	2	2	2	2	1	2	2	2
1045	CRR	1	7	1	0	0	0	0	5	0	3	1	1	1	2	2	2	2	2	2	2	1	2
1046	CRR	2	8	1	0	0	0	0	3	0	1	0	1	1	2	2	2	2	2	2	2	1	1
1047	CRR	1	10	2	0	0	0	0	5	0	2	1	1	1	2	2	2	2	2	2	2	1	1
1048	CRR	1	7	1	0	0	0	0	5	0	2	1	1	1	2	2	2	2	2	2	2	1	2
1049	CRR	2	7	1	0	0	0	0	2	0	1	0	1	1	2	2	2	2	2	2	2	1	1
1050	CRR	2	8	1	0	0	0	0	2	0	1	0	1	1	2	2	2	2	2	2	2	1	1
1051	CRR	1	9	1	0	0	0	0	4	0	1	0	1	1	1	2	2	1	2	1	2	2	2
1052	CRR	2	9	1	0	0	0	0	4	0	5	1	1	1	2	2	2	2	2	2	2	1	2
1053	CRR	1	7	1	1	4	0	0	5	0	5	1	1	1	2	2	2	2	2	2	2	1	1
1054	CRR	2	13	3	1	1	0	0	3	0	3	1	1	1	2	2	2	2	2	2	2	1	1
1055	CRR	2	12	2	0	0	0	0	3	0	1	0	1	1	2	2	2	2	2	2	2	1	1
1056	CRR	2	12	2	1	300	0	0	4	0	5	1	1	1	2	2	2	2	2	2	2	1	1
1057	CRR	2	12	2	0	0	0	0	2	0	1	0	1	1	2	2	2	2	2	2	2	1	1
1058	CRR	2	14	3	0	0	0	0	4	0	5	1	1	1	2	2	2	2	2	2	2	1	1
1059	CRR	2	10	2	0	0	0	0	4	0	1	0	1	1	2	2	2	2	2	2	2	1	1
1060	CRR	1	8	1	1	5	0	0	3	0	5	1	1	1	1	1	2	2	1	1	1	2	2
1061	CRR	2	10	2	0	0	0	0	5	0	3	1	1	1	2	2	2	2	2	2	2	1	1
1062	CRR	2	12	2	0	0	0	0	5	0	5	1	1	1	1	2	2	2	2	2	2	2	2
1063	CRR	2	13	3	1	19	0	0	2	0	2	1	1	1	2	2	2	2	2	2	2	1	1
1064	CRR	2	12	2	0	0	0	0	4	0	4	1	1	1	2	2	2	2	2	2	2	1	1
1065	CRR	2	7	1	1	2	0	0	3	0	1	0	1	1	2	2	2	2	2	2	2	1	1
1066	CRR	2	12	2	0	0	0	0	2	0	5	1	1	1	2	2	2	2	2	2	2	1	1
1067	CRR	2	9	1	0	0	0	0	3	0	1	0	1	1	2	2	2	2	2	2	2	1	1
1068	CRR	2	8	1	1	33	1	1	3	0	5	1	1	1	2	2	2	2	2	2	2	1	1
1069	CRR	2	12	2	1	149	0	0	5	0	5	1	1	1	2	2	2	2	2	2	2	1	1
1070	CRR	2	12	2	1	14	1	1	2	0	5	1	1	1	2	2	2	2	2	2	2	1	1
1071	CRR	2	9	1	1	4	0	0	2	0	1	0	1	1	2	2	2	2	2	2	2	1	1
1072	CRR	2	10	2	0	0	0	0	3	0	1	0	1	1	2	2	2	2	2	2	2	1	1
1073	CRR	2	7	1	0	0	0	0	2	0	1	0	1	1	2	2	2	2	2	2	2	1	1
1074	CRR	2	8	1	1	84	0	0	4	0	1	0	1	1	2	2	2	2	2	2	2	1	2
1075	CRR	2	13	3	1	2	0	0	3	0	5	1	1	1	1	1	2	2	2	2	2	2	2
1076	CRR	2	8	1	0	0	0	0	4	0	1	0	1	1	1	2	2	2	2	2	2	2	2
1077	CRR	2	7	1	1	76	0	0	5	0	5	1	1	1	2	2	2	2	2	2	2	1	1
1078	CRR	1	14	3	0	0	0	0	3	0	4	1	1	1	2	2	2	2	2	2	2	1	1
1079	CRR	1	13	3	0	0	0	0	4	0	1	0	1	1	1	1	2	1	1	2	2	2	2
1080	CRR	1	13	3	0	0	0	0	5	0	5	1	1	1	2	2	2	2	2	2	2	1	1
1081	CRR	1	11	2	1	5	0	0	2	0	2	1	1	1	2	2	2	2	2	2	2	1	1
1082	CRR	1	12	2	1	1	0	0	4	0	1	0	1	1	2	2	2	2	2	2	2	1	1
1083	CRR	1	10	2	0	0	0	0	5	0	5	1	1	1	2	2	2	2	2	2	2	1	1
1084	CRR	2	8	1	0	0	0	0	3	0	1	0	1	1	2	2	2	2	2	2	2	1	1
1085	CRR	1	7	1	0	0	#N/A	#N/A	4	0	4	1	1	1	2	2	2	2	2	2	2	1	1
1086	CRR	1	10	2	0	0	0	0	4	0	1	0	1	1	2	2	2	2	2	2	2	1	1
1087	CRR	1	7	1	0	0	#N/A	#N/A	4	0	1	0	1	1	2	2	2	2	2	2	2	1	1
1088	CRR	1	9	1	0	0	0	0	2	0	5	1	1	1	2	2	2	2	2	2	2	1	1
1089	CRR	2	9	1	1	6	#N/A	#N/A	4	0	1	0	1	1	2	2	2	2	2	2	2	1	1
1090	CRR	1	11	2	0	0	0	0	2	0	4	1	1	1	1	1	2	2	1	1	1	2	2
1091	CRR	1	8	1	0	0	#N/A	#N/A	4	0	1	0	1	1	2	2	2	2	2	2	2	1	1
1092	CRR	1	9	1	1	18	0	0	5	0	2	1	1	1	2	2	2	2	2	2	2	1	1
1093	CRR	1	7	1	0	0	0	0	4	0	1	0	1	1	2	2	2	2	2	2	2	1	1
1094	CRR	2	8	1	1	2	0	0	4	0	1	0	1	1	2	2	2	2	2	2	2	1	1
1095	CRR	1	9	1	1	80	0	0	5	0	4	1	1	1	2	2	2	2	2	2	2	1	2
1096	CRR	1	10	2	0	0	0	0	2	0	5	1	1	1	2	2	2	2	2	2	2	1	2
1097	CRR	1	9	1	1	18	0	0	2	0	5	1	1	1	2	2	2	2	2	2	2	1	1
1098	CRR	1	9	1	1	85	0	0	5	0	4	1	1	1	2	2	2	2	2	2	2	1	1
1099	CRR	1	8	1	1	500	#N/A	#N/A	2	0	5	1	1	1	2	2	2	2	2	2	2	1	1
1100	CRR	1	8	1	1	500	0	0	4	0	5	1	1	1	2	2	2	2	2	2	2	1	1
1101	CRR	1	7	1	1	10	#N/A	#N/A	4	0	5	1	1	1	2	2	2	2	2	2	2	1	1
1102	CRR	1	8	1	1	2	0	0	5	0	5	1	1	1	2	2	2	2	2	2	2	1	1
1103	CRR	1	7	1	1	1	0	0	5	0	5	1	1	1	2	2	2	2	2	2	2	1	1
1104	CRR	1	7	1	1	6	#N/A	#N/A	2	0	5	1	1	1	2	2	2	2	2	2	2	1	1
1105	CRR	1	13	3	0	0	0	0	5	0	3	1	1	1	2	2	2	2	2	2	2	1	1
1106	CRR	2	8	1	0	0	0	0	5	0	2	1	1	1	2	2	2	2	2	2	2	1	1
1107	CRR	1	7	1	0	0	0	0	4	0	2	1	1	1	2	2	2	2	2	2	2	1	1
1108	CRR	1	7	1	0	0	0	0	3	0	1	0	1	1	2	2	2	2	2	2	2	1	1
1109	CRR	1	7	1	0	0	0	0	3	0	1	0	1	1	1	2	1	2	2	1	1	2	2
1110	CRR	1	9	1	0	0	0	0	4	0	1	0	1	1	2	2	2	2	2	2	2	1	1
1111	CRR	1	13	3	1	5	0	0	2	0	4	1	1	1	2	2	2	2	2	2	2	1	1
1112	CRR	1	13	3	0	0	0	0	3	0	3	1	1	1	2	2	2	2	2	2	2	1	1
1113	CRR	1	12	2	0	0	0	0	3	0	1	0	1	1	2	2	2	2	2	2	2	1	2
1114	CRR	1	10	2	0	0	0	0	3	0	1	0	1	1	2	2	2	2	2	2	2	1	1
1115	CRR	2	12	2	0	0	1	1	3	0	1	0	1	1	2	2	2	2	2	2	2	1	1
1116	CRR	2	7	1	0	0	0	0	3	0	1	0	1	1	1	2	2	2	2	1	1	2	2
1117	CRR	2	8	1	1	1	0	0	5	0	1	0	1	1	2	2	2	2	2	2	2	1	2
1118	CRR	2	9	1	0	0	0	0	4	0	1	0	1	1	1	1	2	2	2	1	1	2	2
1119	CRR	2	7	1	0	0	0	0	3	0	4	1	1	1	2	2	2	2	2	2	2	1	1
1120	CRR	2	9	1	0	0	0	0	4	0	3	1	1	5	2	2	2	2	2	2	2	1	1
1121	CRR	2	11	2	0	0	0	0	3	0	1	0	1	1	2	2	2	2	2	2	2	1	1
1122	CRR	1	8	1	0	0	0	0	3	0	3	1	1	1	2	2	2	2	2	2	2	1	1
1123	CRR	2	8	1	0	0	0	0	4	0	4	1	1	1	2	2	2	2	2	2	2	1	1
1124	CRR	2	8	1	1	2	0	0	4	0	3	1	1	1	2	2	2	2	2	2	2	1	1
1125	CRR	2	8	1	0	0	0	0	3	0	1	0	1	1	2	2	2	2	2	2	2	1	1
1126	CRR	2	9	1	0	0	0	0	3	0	4	1	1	1	2	2	2	2	2	2	2	1	1
1127	CRR	2	11	2	0	0	0	0	5	0	1	0	2	1	2	2	2	2	2	2	2	1	1
1128	CRR	2	11	2	0	0	0	0	3	0	1	0	1	1	2	2	2	2	2	2	2	1	1
1129	CRR	2	9	1	0	0	0	0	3	0	1	0	1	1	2	2	2	2	2	2	2	1	2
1130	CRR	2	11	2	0	0	0	0	3	0	1	0	1	1	2	2	2	2	2	2	2	1	2
1131	CRR	1	10	2	0	0	0	0	2	0	1	0	1	1	1	1	2	2	2	1	1	2	2
1132	CRR	1	7	1	0	0	0	0	2	0	1	0	1	1	2	2	2	2	2	2	2	1	1
1133	CRR	1	9	1	0	0	0	0	3	0	1	0	1	1	2	2	2	2	2	2	2	1	1
1134	CRR	1	7	1	0	0	0	0	3	0	1	0	1	1	2	2	2	2	2	2	2	1	2
1135	CRR	2	12	2	0	0	0	0	3	0	1	0	1	1	1	2	1	2	2	1	1	2	2
1136	CRR	1	11	2	0	0	0	0	2	0	1	0	1	1	2	2	2	2	2	2	2	1	2
1137	CRR	2	10	2	0	0	0	0	2	0	1	0	1	1	2	2	2	2	2	2	2	1	2
1138	CRR	1	12	2	0	0	0	0	4	0	2	1	1	1	2	2	2	2	2	2	2	1	1
1139	CRR	2	10	2	0	0	0	0	2	0	3	1	1	1	1	2	1	2	2	1	1	2	2
1140	CRR	1	10	2	0	0	0	0	3	0	1	0	1	1	2	2	2	2	2	2	2	1	1
1141	CRR	1	12	2	0	0	0	0	4	0	1	0	1	1	2	2	2	2	2	2	2	1	1
1142	CRR	1	12	2	0	0	0	0	3	0	1	0	1	1	2	2	2	2	2	2	2	1	1
1143	CRR	2	9	1	0	0	0	0	4	0	1	0	1	1	2	2	2	2	2	2	2	1	2
1144	CRR	1	10	2	0	0	0	0	3	0	1	0	1	1	1	2	1	2	2	1	1	2	2
1145	CRR	1	10	2	0	0	0	0	2	0	1	0	1	1	2	2	2	2	2	2	2	1	1
1146	CRR	1	7	1	0	0	0	0	4	0	1	0	1	1	2	2	2	2	2	2	2	1	1
1147	CRR	2	13	3	0	0	0	0	3	0	1	0	1	1	2	2	2	2	2	2	2	1	1
1148	CRR	2	8	1	0	0	0	0	4	0	1	0	1	1	1	1	2	2	2	1	2	2	2
1149	CRR	1	11	2	0	0	0	0	2	0	1	0	1	1	2	2	2	2	2	2	2	1	2
1150	CRR	2	7	1	0	0	0	0	4	0	1	0	1	1	2	2	2	2	2	2	2	1	2
1151	CRR	1	8	1	0	0	0	0	2	0	1	0	1	1	2	2	2	2	2	2	2	1	2
1152	CRR	2	8	1	0	0	0	0	3	0	1	0	1	1	2	2	2	2	2	2	2	1	1
1153	CRR	2	7	1	0	0	0	0	4	0	1	0	1	1	2	2	2	2	2	2	2	1	1
1154	CRR	1	11	2	0	0	0	0	2	0	1	0	1	1	2	2	2	2	2	2	2	1	1
1155	CRR	1	8	1	0	0	0	0	5	0	1	0	1	1	2	2	2	2	2	2	2	1	1
1156	CRR	2	8	1	0	0	0	0	3	0	1	0	1	1	1	1	2	2	2	1	2	2	2
1157	CRR	1	7	1	0	0	0	0	5	0	1	0	1	1	2	2	2	2	2	2	2	1	1
1158	CRR	1	7	1	0	0	0	0	3	0	1	0	1	1	2	2	2	2	2	2	2	1	1
1159	CRR	1	11	2	0	0	0	0	4	0	1	0	1	1	1	2	2	2	2	1	2	2	2
1160	CRR	1	10	2	0	0	0	0	2	0	1	0	1	1	2	2	2	2	2	2	2	1	1
1161	CRR	1	9	1	0	0	0	0	3	0	1	0	1	1	1	2	2	2	2	2	1	2	2
1162	CRR	1	9	1	0	0	0	0	4	0	1	0	1	1	2	2	2	2	2	2	2	1	1
1163	CRR	1	9	1	0	0	0	0	4	0	2	1	1	1	2	2	2	2	2	2	2	1	1
1164	CRR	1	7	1	0	0	0	0	3	0	1	0	1	1	2	2	2	2	2	2	2	1	1
1165	CRR	1	10	2	0	0	0	0	4	0	1	0	1	1	1	2	2	2	2	1	2	2	2
1166	CRR	1	11	2	1	34	0	0	4	0	1	0	1	1	2	2	2	2	2	2	2	1	1
1167	CRR	1	12	2	0	0	0	0	4	0	1	0	1	1	2	2	2	2	2	2	2	1	1
1168	CRR	1	12	2	0	0	0	0	4	0	1	0	1	1	2	2	2	2	2	2	2	1	1
1169	CRR	1	13	3	0	0	0	0	4	0	1	0	1	1	2	2	2	2	2	2	2	1	1
1170	CRR	1	11	2	0	0	0	0	4	0	1	0	1	1	2	2	2	2	2	2	2	1	1
1171	CRR	1	9	1	0	0	0	0	4	0	1	0	1	1	2	2	2	2	2	2	2	1	1
1172	CRR	1	9	1	0	0	0	0	3	0	3	1	1	1	2	2	2	2	2	2	2	1	1
1173	CRR	2	9	1	0	0	0	0	4	0	1	0	1	1	1	1	2	2	2	1	2	2	2
1174	CRR	2	9	1	0	0	0	0	3	0	1	0	1	1	2	2	2	2	2	2	2	1	1
1175	CRR	2	12	2	0	0	0	0	3	0	1	0	1	1	1	1	2	2	2	1	2	2	2
1176	CRR	1	9	1	0	0	0	0	4	0	1	0	1	1	1	1	2	2	2	1	1	2	2
1177	CRR	2	8	1	1	80	0	0	5	0	3	1	1	1	2	2	2	2	2	2	2	1	1
1178	CRR	2	10	2	0	0	0	0	3	0	1	0	1	1	2	2	2	2	2	2	2	1	1
1179	CRR	1	9	1	0	0	0	0	3	0	1	0	1	1	2	2	2	2	2	2	2	1	1
1180	CRR	2	9	1	0	0	0	0	3	0	1	0	1	1	2	2	2	2	2	2	2	1	1
1181	CRR	1	9	1	0	0	#N/A	#N/A	4	0	1	0	1	1	2	2	2	2	2	2	2	1	1
1182	CRR	2	12	2	0	0	0	0	3	0	1	0	1	1	2	2	2	2	2	2	2	1	1
1183	CRR	1	9	1	0	0	0	0	3	0	1	0	1	1	2	2	2	2	2	2	2	1	1
1184	CRR	2	9	1	0	0	0	0	4	0	1	0	1	1	2	2	2	2	2	2	2	1	1
1185	CRR	1	11	2	0	0	0	0	3	0	1	0	1	1	1	1	2	2	2	1	2	2	2
1186	CRR	2	8	1	0	0	0	0	3	0	1	0	1	1	2	2	2	2	2	2	2	1	1
1187	CRR	1	9	1	0	0	0	0	4	0	1	0	1	1	2	2	2	2	2	2	2	1	1
1188	CRR	2	9	1	0	0	0	0	4	0	1	0	1	1	2	2	2	2	2	2	2	1	1
1189	CRR	1	9	1	0	0	0	0	2	0	1	0	1	1	2	2	2	2	2	2	2	1	1
1190	CRR	1	9	1	0	0	0	0	3	0	1	0	1	1	2	2	2	2	2	2	2	1	1
1191	CRR	2	11	2	0	0	0	0	3	0	1	0	1	1	1	2	2	2	2	1	1	2	2
1192	CRR	2	12	2	0	0	0	0	3	0	1	0	2	1	2	2	2	2	2	2	2	1	1
1193	CRR	2	9	1	1	1	0	0	5	0	1	0	1	1	1	2	2	2	2	1	2	2	2
1194	CRR	2	11	2	0	0	0	0	5	0	5	1	1	1	2	2	2	2	2	2	2	1	1
1195	CRR	2	7	1	0	0	0	0	3	0	1	0	1	1	2	2	2	2	2	2	2	1	1
1196	CRR	2	8	1	0	0	0	0	4	0	1	0	1	1	2	2	2	2	2	2	2	1	2
1197	CRR	2	7	1	0	0	0	0	4	0	3	1	1	1	2	2	2	2	2	2	2	1	1
1198	CRR	2	11	2	0	0	0	0	3	0	1	0	1	1	2	2	2	2	2	2	2	1	1
1199	CRR	2	9	1	0	0	0	0	4	0	1	0	1	1	1	1	2	2	2	1	2	2	2
1200	CRR	2	11	2	0	0	0	0	4	0	1	0	1	1	2	2	2	2	2	2	2	1	1
1201	CRR	2	10	2	1	2	0	0	3	0	1	0	1	1	2	2	2	2	2	2	2	1	1
1202	CRR	2	10	2	0	0	0	0	3	0	1	0	1	1	2	2	2	2	2	2	2	1	1
1203	CRR	2	10	2	0	0	0	0	4	0	1	0	1	1	1	1	2	2	2	1	2	2	2
1204	CRR	2	7	1	0	0	0	0	3	0	1	0	1	1	2	2	2	2	2	2	2	1	1
1205	CRR	2	8	1	0	0	0	0	3	0	1	0	1	1	2	2	2	2	2	2	2	1	1
1206	CRR	2	10	2	0	0	0	0	4	0	1	0	1	1	1	2	2	2	2	1	2	2	2
1207	CRR	2	10	2	0	0	0	0	4	0	1	0	1	1	1	1	2	2	2	1	1	2	2
1208	CRR	2	12	2	0	0	0	0	3	0	1	0	1	1	2	2	2	2	2	2	2	1	1
1209	CRR	1	12	2	0	0	0	0	3	0	2	1	1	1	2	2	2	2	2	2	2	1	1
1210	CRR	2	10	2	0	0	0	0	3	0	1	0	1	1	2	2	2	2	2	2	2	2	2
1211	CRR	2	8	1	0	0	0	0	4	0	1	0	1	1	2	2	2	2	2	2	2	2	2
1212	CRR	2	8	1	0	0	0	0	3	0	1	0	1	1	2	2	2	2	2	2	2	1	1
1213	CRR	2	9	1	0	0	#N/A	#N/A	3	0	1	0	1	1	2	2	2	2	2	2	2	1	1
1214	CRR	2	9	1	0	0	0	0	3	0	1	0	1	1	2	2	2	2	2	2	2	1	2
1215	CRR	2	8	1	0	0	0	0	4	0	1	0	1	1	2	2	2	2	2	2	2	1	1
1216	CRR	1	11	2	0	0	0	0	4	0	1	0	1	1	2	2	2	2	2	2	2	1	1
1217	CRR	1	9	1	0	0	0	0	3	0	2	1	1	1	2	2	2	2	2	2	2	1	2
1218	CRR	2	10	2	0	0	0	0	4	0	1	0	1	1	2	2	2	2	2	2	2	2	2
1219	CRR	1	9	1	0	0	0	0	3	0	1	0	1	1	2	2	2	2	2	2	2	1	1
1220	CRR	2	13	3	0	0	0	0	4	0	2	1	1	1	2	2	2	2	2	2	2	2	2
1221	CRR	2	13	3	0	0	0	0	4	0	1	0	1	1	2	1	2	2	2	2	2	2	2
1222	CRR	2	13	3	0	0	0	0	3	0	1	0	1	1	2	2	2	2	2	2	2	1	1
1223	CRR	2	11	2	0	0	0	0	4	0	1	0	1	1	2	2	2	2	2	2	2	2	2
1224	CRR	2	10	2	0	0	0	0	3	0	1	0	1	1	2	2	2	2	2	2	2	2	2
1225	CRR	2	9	1	0	0	0	0	2	0	1	0	1	1	1	2	2	2	2	1	2	2	2
1226	CRR	2	10	2	0	0	0	0	4	0	1	0	1	1	2	2	2	2	2	2	2	1	1
1227	CRR	2	9	1	0	0	0	0	3	0	1	0	1	1	2	2	2	2	2	2	2	1	1
1228	CRR	2	11	2	0	0	0	0	3	0	1	0	1	1	2	2	2	2	2	2	2	1	2
1229	CRR	2	13	3	0	0	0	0	4	0	1	0	1	1	2	2	2	2	2	2	2	1	1
1230	CRR	2	10	2	0	0	0	0	5	0	3	1	1	1	2	2	2	2	2	2	2	2	2
1231	CRR	2	9	1	0	0	0	0	2	0	3	1	1	1	2	2	2	2	2	2	2	1	1
1232	CRR	2	11	2	0	0	0	0	5	0	2	1	1	1	2	2	2	2	2	2	2	1	2
1233	CRR	2	10	2	0	0	0	0	2	0	4	1	1	1	2	1	2	2	2	2	2	2	2
1234	CRR	1	11	2	0	0	0	0	3	0	2	1	1	1	2	2	2	2	2	2	2	2	2
1235	CRR	2	10	2	0	0	0	0	4	0	3	1	1	1	2	2	2	2	2	2	2	1	1
1236	CRR	2	9	1	0	0	0	0	4	0	1	0	1	1	2	2	2	2	2	2	2	2	2
1237	CRR	1	10	2	0	0	0	0	3	0	1	0	1	1	2	2	2	2	2	2	2	1	1
1238	CRR	1	9	1	0	0	0	0	2	0	4	1	1	1	1	2	2	2	2	1	1	2	2
1239	CRR	1	8	1	0	0	0	0	3	0	1	0	1	1	1	2	2	2	2	1	1	2	2
1240	CRR	1	8	1	0	0	0	0	4	0	1	0	1	1	2	2	2	2	2	2	2	1	2
1241	CRR	1	10	2	1	6	0	0	3	0	1	0	1	1	1	2	2	2	2	1	2	2	2
1242	CRR	2	8	1	1	87	0	0	2	0	5	1	1	1	2	2	2	2	2	2	2	1	2
1243	CRR	1	10	2	0	0	0	0	4	0	3	1	1	1	2	2	2	2	2	2	2	1	2
1244	CRR	1	9	1	0	0	0	0	3	0	2	1	1	1	2	2	2	2	2	2	2	2	2
1245	CRR	1	10	2	0	0	#N/A	#N/A	4	0	1	0	1	1	2	2	2	2	2	2	2	1	2
1246	CRR	1	9	1	0	0	0	0	4	0	1	0	1	1	2	2	2	2	2	2	2	1	1
1247	CRR	1	11	2	1	1	1	1	3	0	1	0	1	1	2	2	2	2	2	2	2	1	2
1248	CRR	1	10	2	0	0	0	0	4	0	1	0	1	1	2	2	2	2	2	2	2	1	1
1249	CRR	1	11	2	0	0	#N/A	#N/A	4	0	1	0	1	1	2	2	2	2	2	2	2	1	2
1250	CRR	1	14	3	0	0	0	0	4	0	1	0	1	1	2	2	2	2	2	2	2	2	2
1251	CRR	1	9	1	0	0	#N/A	#N/A	5	0	5	1	1	1	2	2	2	2	2	2	2	2	2
1252	CRR	1	10	2	0	0	0	0	4	0	1	0	1	1	2	2	2	2	2	2	2	1	1
1253	CRR	1	9	1	0	0	0	0	3	0	1	0	1	1	2	2	2	2	2	2	2	2	2
1254	CRR	1	9	1	0	0	0	0	3	0	1	0	1	1	1	2	2	2	2	1	2	2	2
1255	CRR	1	10	2	0	0	0	0	3	0	1	0	1	1	2	2	2	2	2	2	2	2	2
1256	CRR	1	10	2	0	0	#N/A	#N/A	3	0	0	1	1	1	1	2	2	2	2	2	2	2	2
1257	CRR	2	10	2	0	0	#N/A	#N/A	4	0	0	1	1	1	1	2	1	2	2	1	2	2	2
1258	CRR	1	9	1	0	0	0	0	3	0	0	1	1	1	2	2	2	2	2	2	2	1	2
1259	CRR	1	9	1	0	0	0	0	3	0	0	1	1	1	2	2	2	2	2	2	2	1	2
1260	CRR	2	9	1	0	0	0	0	3	0	1	0	1	1	2	2	2	2	2	2	2	1	1
1261	CRR	2	9	1	0	0	0	0	5	0	4	1	1	1	2	2	2	2	2	2	2	1	1
1262	CRR	2	8	1	0	0	0	0	3	0	1	0	1	1	2	2	2	2	2	2	2	1	2
1263	CRR	2	10	2	1	95	0	0	5	0	5	1	1	1	2	2	2	2	2	2	2	1	1
1264	CRR	2	9	1	0	0	0	0	3	0	0	1	1	1	2	2	2	2	2	2	2	1	1
1265	CRR	2	13	3	0	0	0	0	3	0	1	0	1	1	2	2	2	2	2	2	2	2	2
1266	CRR	2	10	2	1	300	0	0	1	1	5	1	1	1	2	2	2	2	2	2	2	1	1
1267	CRR	2	9	1	1	7	#N/A	#N/A	5	0	5	1	1	1	2	2	2	2	2	2	2	1	2
1268	CRR	2	10	2	1	2	0	0	4	0	3	1	1	1	2	2	2	2	2	2	2	1	1
1269	CRR	2	11	2	1	4	0	0	3	0	2	1	1	1	2	2	2	2	2	2	2	1	1
1270	CRR	2	10	2	1	13	0	0	5	0	4	1	1	1	2	2	2	2	2	2	2	1	1
1271	CRR	2	12	2	1	6	0	0	5	0	2	1	1	1	2	2	2	2	2	2	2	2	2
1272	CRR	2	8	1	0	0	0	0	4	0	2	1	1	1	2	2	2	2	2	2	2	1	1
1273	CRR	2	7	1	0	0	0	0	3	0	1	0	1	1	2	2	2	2	2	2	2	1	2
1274	CRR	2	9	1	0	0	0	0	3	0	1	0	1	1	2	2	2	2	2	2	2	1	1
1275	CRR	1	11	2	1	2	0	0	5	0	4	1	1	1	2	2	2	2	2	2	2	1	1
1276	CRR	2	13	3	0	0	0	0	3	0	2	1	1	1	2	2	2	2	2	2	2	1	2
1277	CRR	1	11	2	1	160	0	0	1	1	5	1	1	1	2	2	2	2	2	2	2	2	2
1278	CRR	2	11	2	1	3	0	0	4	0	4	1	1	1	2	2	2	2	2	2	2	2	2
1279	CRR	1	13	3	0	0	0	0	5	0	4	1	1	1	2	2	2	2	2	2	2	1	2
1280	CRR	1	7	1	1	4	0	0	2	0	5	1	1	1	1	2	2	2	2	2	2	2	2
1281	CRR	1	9	1	1	300	0	0	1	1	5	1	1	1	2	2	2	2	2	2	2	2	2
1282	CRR	1	7	1	1	54	0	0	4	0	3	1	1	1	2	2	2	2	2	2	2	1	1
1283	CRR	2	11	2	1	2	0	0	4	0	4	1	1	1	2	2	2	2	2	2	2	1	1
1284	CRR	2	7	1	0	0	0	0	3	0	1	0	1	1	2	2	2	2	2	2	2	1	2
1285	CRR	1	9	1	0	0	0	0	5	0	5	1	1	1	2	2	2	2	2	2	2	1	1
1286	CRR	1	11	2	0	0	0	0	2	0	4	1	1	1	2	2	2	2	2	2	2	1	1
1287	CRR	1	8	1	0	0	0	0	3	0	1	0	1	1	2	2	2	2	2	2	2	1	2
1288	CRR	2	9	1	1	12	0	0	3	0	1	0	1	1	2	2	2	2	2	2	2	2	2
1289	CRR	2	7	1	0	0	0	0	3	0	1	0	1	1	2	2	2	2	2	2	2	2	2
1290	CRR	1	12	2	1	42	0	0	5	0	3	1	1	1	2	2	2	2	2	2	2	1	2
1291	CRR	1	7	1	1	3	0	0	2	0	2	1	1	1	1	2	1	2	2	1	1	2	2
1292	CRR	1	8	1	1	5	0	0	4	0	1	0	1	1	2	2	2	2	2	2	2	1	2
1293	CRR	2	14	3	0	0	0	0	3	0	1	0	1	1	1	2	2	2	2	1	1	2	2
1294	CRR	2	9	1	1	2	0	0	3	0	1	0	1	1	1	2	1	2	2	1	1	2	2
1295	CRR	2	9	1	0	0	0	0	5	0	4	1	1	1	1	2	2	2	2	1	1	2	2
1296	CRR	2	8	1	0	0	0	0	5	0	3	1	1	1	2	2	2	2	2	2	2	1	1
1297	CRR	2	12	2	1	6	0	0	5	0	2	1	1	1	2	2	2	2	2	2	2	1	2
1298	CRR	1	10	2	1	28	0	0	5	0	5	1	1	1	2	2	2	2	2	2	2	2	2
1299	CRR	1	8	1	0	0	#N/A	#N/A	4	0	1	0	1	1	2	2	2	2	2	2	2	1	1
1300	CRR	1	10	2	1	46	0	0	5	0	5	1	1	1	2	2	2	2	2	2	2	2	2
1301	CRR	1	8	1	0	0	0	0	3	0	1	0	1	1	2	2	2	2	2	2	2	1	1
1302	CRR	2	8	1	0	0	0	0	4	0	1	0	1	1	1	2	1	2	2	1	2	2	2
1303	CRR	1	10	2	0	0	0	0	5	0	4	1	1	1	2	2	2	2	2	2	2	1	2
1304	CRR	1	10	2	1	2	0	0	3	0	1	0	1	1	2	2	2	2	2	2	2	1	2
1305	CRR	1	9	1	0	0	0	0	4	0	0	1	1	1	2	2	2	2	2	2	2	1	2
1306	CRR	1	9	1	1	4	0	0	4	0	1	0	1	1	2	2	2	2	2	2	2	1	2
1307	CRR	1	10	2	0	0	0	0	5	0	0	1	1	1	2	2	2	2	2	2	2	1	1
1308	CRR	2	9	1	0	0	0	0	3	0	0	1	1	1	2	2	2	2	2	2	2	1	1
1309	CRR	1	12	2	0	0	0	0	5	0	5	1	1	1	2	2	2	2	2	2	2	2	2
1310	CRR	2	9	1	0	0	0	0	4	0	3	1	1	1	2	2	2	2	2	2	2	1	2
1311	CRR	2	8	1	#N/A	#N/A	#N/A	#N/A	#N/A	#N/A	#N/A	#N/A	1	1	2	2	2	2	2	2	2	2	2
1312	CRR	1	10	2	0	0	0	0	4	0	3	1	1	1	2	2	2	2	2	2	2	1	1
1313	CRR	1	13	3	1	216	0	0	5	0	5	1	1	1	2	2	2	2	2	2	2	1	1
1314	CRR	2	13	3	1	192	0	0	5	0	5	1	1	1	2	2	2	2	2	2	2	2	2
1315	CRR	1	10	2	0	0	0	0	2	0	3	1	1	1	2	2	2	2	2	2	2	1	1
1316	CRR	1	9	1	1	20	0	0	2	0	4	1	1	1	2	2	2	2	2	2	2	2	2
1317	CRR	1	10	2	1	1	0	0	4	0	1	0	1	1	2	2	2	2	2	2	2	1	2
1318	CRR	1	13	3	0	0	0	0	3	0	1	0	1	1	2	2	2	2	2	2	2	1	1
1319	CRR	1	12	2	0	0	0	0	3	0	1	0	1	1	2	2	2	2	2	2	2	1	1
1320	CRR	1	13	3	1	300	0	0	5	0	5	1	1	1	2	2	2	2	2	2	2	2	2
1321	CRR	1	12	2	0	0	0	0	3	0	1	0	1	1	2	2	2	2	2	2	2	2	2
1322	CRR	1	13	3	1	1	0	0	2	0	2	1	1	1	2	2	2	2	2	2	2	1	1
1323	CRR	1	13	3	0	0	0	0	3	0	1	0	1	1	1	2	1	2	2	1	1	2	2
1324	CRR	1	11	2	1	25	0	0	5	0	4	1	1	1	2	2	2	2	2	2	2	2	2
1325	CRR	2	12	2	1	575	0	0	3	0	5	1	1	1	1	2	2	2	2	1	1	2	2
1326	CRR	2	11	2	0	0	0	0	3	0	1	0	1	1	2	2	2	2	2	2	2	2	2
1327	CRR	2	10	2	1	10	0	0	1	1	5	1	1	1	2	2	2	2	2	2	2	1	1
1328	CRR	1	11	2	0	0	0	0	2	0	2	1	1	1	2	2	2	2	2	2	2	1	1
1329	CRR	2	11	2	0	0	0	0	3	0	1	0	1	1	1	2	2	2	2	1	1	2	2
1330	CRR	1	11	2	0	0	0	0	4	0	1	0	1	1	2	2	2	2	2	2	2	1	2
1331	CRR	1	12	2	0	0	0	0	3	0	1	0	1	1	2	2	2	2	2	2	2	1	1
1332	CRR	2	12	2	0	0	0	0	2	0	4	1	1	1	2	2	2	2	2	2	2	1	2
1333	CRR	1	13	3	0	0	0	0	3	0	1	0	1	1	2	2	2	2	2	2	2	2	2
1334	CRR	2	11	2	1	5	0	0	5	0	3	1	1	1	2	2	2	2	2	2	2	1	1
1335	CRR	2	11	2	0	0	0	0	3	0	1	0	1	1	2	2	2	2	2	2	2	1	1
1336	CRR	2	11	2	0	0	0	0	4	0	1	0	1	1	2	2	2	2	2	2	2	1	1
1337	CRR	1	12	2	1	133	0	0	5	0	5	1	1	1	2	2	2	2	2	2	2	1	2
1338	CRR	1	8	1	1	3	0	0	2	0	3	1	1	1	2	2	2	2	2	2	2	1	2
1339	CRR	1	10	2	0	0	0	0	4	0	1	0	1	1	2	2	2	2	2	2	2	1	2
1340	CRR	1	7	1	0	0	0	0	2	0	4	1	1	1	2	2	2	2	2	2	2	1	1
1341	CRR	1	9	1	1	15	0	0	2	0	4	1	1	1	2	2	2	2	2	2	2	1	2
1342	CRR	1	7	1	1	4	0	0	2	0	5	1	1	1	2	2	2	2	2	2	2	1	1
1343	CRR	1	9	1	1	3	0	0	5	0	3	1	1	1	2	2	2	2	2	2	2	1	1
1344	CRR	1	13	3	1	496	0	0	2	0	5	1	1	1	2	2	2	2	2	2	2	1	1
1345	CRR	1	13	3	1	93	0	0	3	0	2	1	1	1	2	2	2	2	2	2	2	1	2
1346	CRR	2	9	1	1	93	0	0	2	0	5	1	1	1	2	2	2	2	2	2	2	1	2
1347	CRR	2	13	3	1	16	0	0	4	0	4	1	1	1	2	2	2	2	2	2	2	1	1
1348	CRR	2	10	2	0	0	0	0	3	0	1	0	1	1	2	2	2	2	2	2	2	1	1
1349	CRR	2	10	2	0	0	0	0	4	0	2	1	1	1	2	2	2	2	2	2	2	1	2
1350	CRR	2	11	2	0	0	0	0	2	0	4	1	1	1	2	2	2	2	2	2	2	1	1
1351	CRR	2	14	3	0	0	0	0	4	0	1	0	1	1	2	2	2	2	2	2	2	2	2
1352	CRR	2	13	3	1	11	0	0	2	0	4	1	1	1	2	2	2	2	2	2	2	1	1
1353	CRR	2	10	2	1	7	0	0	2	0	2	1	1	1	2	2	2	2	2	2	2	2	2
1354	CRR	2	13	3	0	0	0	0	4	0	2	1	1	1	1	2	2	2	2	1	1	2	2
1355	CRR	2	8	1	1	2	0	0	3	0	1	0	1	1	2	2	2	2	2	2	2	1	2
1356	CRR	2	7	1	0	0	0	0	3	0	1	0	1	1	2	2	2	2	2	2	2	1	2
1357	CRR	2	7	1	0	0	0	0	4	0	1	0	1	1	2	2	2	2	2	2	2	2	2
1358	CRR	1	8	1	0	0	0	0	3	0	3	1	1	1	2	2	2	2	2	2	2	1	1
1359	CRR	2	7	1	0	0	0	0	4	0	3	1	1	1	2	2	2	2	2	2	2	1	2
1360	CRR	2	8	1	1	2	0	0	2	0	5	1	1	1	2	2	2	2	2	2	2	1	1
1361	CRR	1	11	2	1	1	0	0	2	0	2	1	1	1	2	2	2	2	2	2	2	1	1
1362	CRR	2	7	1	0	0	0	0	3	0	1	0	1	1	2	2	2	2	2	2	2	1	1
1363	CRR	1	11	2	1	149	0	0	5	0	5	1	1	1	2	2	2	2	2	2	2	1	1
1364	CRR	1	12	2	1	47	0	0	2	0	5	1	1	1	2	2	2	2	2	2	2	1	2
1365	CRR	1	11	2	0	0	0	0	4	0	1	0	1	1	2	2	2	2	2	2	2	2	2
1366	CRR	1	11	2	1	11	0	0	5	0	5	1	1	1	2	2	2	2	2	2	2	2	2
1367	CRR	2	7	1	0	0	0	0	4	0	1	0	1	1	2	2	2	2	2	2	2	1	1
1368	CRR	1	8	1	0	0	0	0	4	0	1	0	1	1	2	2	2	2	2	1	1	2	2
1369	CRR	2	7	1	0	0	0	0	3	0	1	0	1	1	2	2	2	2	2	2	2	1	1
1370	CRR	1	12	2	1	312	0	0	4	0	2	1	1	1	2	2	2	2	2	2	2	1	1
1371	CRR	2	12	2	1	14	0	0	2	0	3	1	1	1	2	2	2	2	2	2	2	1	1
1372	CRR	2	12	2	1	30	0	0	2	0	4	1	1	1	2	2	2	2	2	2	2	1	1
1373	CRR	2	13	3	0	0	0	0	3	0	2	1	1	1	2	2	2	2	2	2	2	1	1
1374	CRR	2	10	2	0	0	0	0	3	0	1	0	1	1	2	2	2	2	2	2	2	1	1
1375	CRR	2	9	1	1	215	0	0	5	0	4	1	1	1	2	2	2	2	2	2	2	1	1
1376	CRR	1	10	2	1	15	0	0	2	0	5	1	1	1	2	2	2	2	2	2	2	1	1
1377	CRR	1	10	2	1	600	0	0	1	1	5	1	1	1	2	2	2	2	1	2	2	1	1
1378	CRR	2	8	1	1	3	0	0	2	0	5	1	1	1	2	2	2	2	2	2	2	1	1
1379	CRR	2	11	2	1	2	0	0	2	0	2	1	1	1	2	2	2	2	2	2	2	1	1
1380	CRR	1	8	1	0	0	0	0	3	0	1	0	1	1	2	2	2	2	2	2	2	1	2
1381	CRR	1	12	2	1	3	0	0	1	1	5	1	1	1	2	2	2	2	2	2	2	1	1
1382	CRR	1	13	3	1	26	0	0	5	0	5	1	1	1	2	2	2	2	2	2	2	1	1
1383	CRR	1	11	2	1	2	0	0	2	0	4	1	1	1	2	2	2	2	2	2	2	1	1
1384	CRR	1	12	2	0	0	0	0	3	0	1	0	1	1	2	2	2	2	2	2	2	1	1
1385	CRR	1	8	1	1	2	0	0	4	0	1	0	1	1	1	2	2	2	2	1	1	2	2
1386	CRR	1	10	2	1	88	0	0	2	0	4	1	1	1	1	2	2	2	2	1	2	2	2
1387	CRR	1	7	1	1	177	0	0	2	0	5	1	1	1	2	2	2	2	2	2	2	1	1
1388	CRR	2	10	2	1	220	0	0	4	0	4	1	1	1	2	2	2	2	2	2	2	1	1
1389	CRR	2	7	1	0	0	0	0	5	0	5	1	1	1	1	2	2	2	2	1	2	2	2
1390	CRR	2	11	2	1	139	0	0	5	0	4	1	1	1	1	2	1	1	2	2	2	2	2
1391	CRR	1	12	2	0	0	0	0	3	0	1	0	1	1	2	2	2	1	2	2	2	2	2
1392	CRR	1	10	2	0	0	0	0	3	0	1	0	1	1	1	2	2	2	2	1	1	2	2
1393	CRR	1	7	1	1	2	0	0	2	0	5	1	1	1	2	2	2	2	2	2	2	1	1
1394	CRR	1	10	2	1	50	0	0	2	0	4	1	1	1	2	2	2	2	2	2	2	2	2
1395	CRR	1	8	1	1	8	0	0	3	0	1	0	1	1	2	2	2	2	2	2	2	1	1
1396	CRR	2	9	1	1	80	0	0	2	0	4	1	1	1	2	2	2	2	2	2	2	2	2
1397	CRR	2	7	1	0	0	0	0	3	0	1	0	1	1	2	2	2	2	2	2	2	1	2
1398	CRR	1	7	1	1	40	0	0	2	0	4	1	1	1	2	2	2	2	2	2	2	1	1
1399	CRR	1	11	2	1	134	0	0	2	0	2	1	1	1	1	2	2	2	2	1	1	2	2
1400	CRR	2	7	1	0	0	0	0	3	0	1	0	1	1	2	2	2	2	2	2	2	1	2
1401	CRR	2	7	1	0	0	0	0	4	0	1	0	1	1	2	2	2	2	2	2	2	1	1
1402	CRR	2	8	1	0	0	0	0	3	0	1	0	1	1	2	2	2	2	2	2	2	1	1
1403	CRR	2	9	1	1	7	0	0	4	0	4	1	1	1	2	2	2	2	2	2	2	1	1
1404	CRR	2	9	1	1	4	0	0	3	0	1	0	1	1	2	2	2	2	2	2	2	2	2
1405	CRR	2	9	1	1	62	0	0	2	0	1	0	1	1	2	2	2	2	2	2	2	1	1
1406	CRR	2	8	1	1	12	0	0	4	0	1	0	1	1	1	2	2	1	2	2	2	2	2
1407	CRR	2	11	2	1	492	0	0	5	0	5	1	1	1	2	2	2	2	2	2	2	1	1
1408	CRR	2	8	1	0	0	0	0	4	0	1	0	1	1	2	2	2	2	2	2	2	1	2
1409	CRR	2	9	1	0	0	0	0	3	0	1	0	1	1	2	2	2	2	2	2	2	2	2
1410	CRR	2	9	1	0	0	0	0	3	0	1	0	1	1	2	2	2	2	2	2	2	2	2
1411	CRR	2	11	2	1	156	0	0	2	0	5	1	1	1	2	2	2	2	2	2	2	1	2
1412	CRR	1	11	2	1	84	0	0	5	0	2	1	1	1	2	2	2	2	2	2	2	1	1
1413	CRR	1	13	3	1	87	#N/A	#N/A	2	0	4	1	1	1	2	2	2	2	2	2	2	1	1
1414	CRR	1	8	1	0	0	0	0	3	0	1	0	1	1	2	2	2	2	2	2	2	2	2
1415	CRR	2	12	2	0	0	0	0	2	0	2	1	1	1	2	2	2	2	2	2	2	1	1
1416	CRR	2	10	2	0	0	0	0	2	0	4	1	1	1	2	2	2	2	2	2	2	1	1
1417	CRR	2	8	1	1	9	0	0	4	0	3	1	1	1	2	2	2	2	2	2	2	1	1
1418	CRR	2	11	2	1	9	0	0	2	0	5	1	1	1	2	2	2	2	2	2	2	1	1
1419	CRR	2	8	1	0	0	0	0	4	0	1	0	1	1	2	2	2	2	2	2	2	1	1
1420	CRR	2	8	1	0	0	0	0	4	0	1	0	1	1	1	1	2	1	1	1	1	2	2
1421	CRR	2	11	2	1	2	0	0	2	0	3	1	1	1	2	2	2	2	2	2	2	1	1
1422	CRR	2	9	1	0	0	0	0	3	0	1	0	1	1	2	2	2	2	2	2	2	1	1
1423	CRR	2	9	1	0	0	0	0	3	0	1	0	1	1	2	2	2	2	2	2	2	1	1
1424	CRR	2	11	2	0	0	0	0	3	0	1	0	1	1	1	1	2	1	2	1	1	2	2
1425	CRR	2	12	2	0	0	0	0	4	0	1	0	1	1	2	2	2	2	2	2	2	1	1
1426	CRR	1	12	2	0	0	0	0	3	0	1	0	1	1	1	2	2	2	2	1	1	2	2
1427	CRR	1	9	1	0	0	0	0	4	0	1	0	1	1	2	2	2	2	2	2	2	1	1
1428	CRR	1	13	3	0	0	0	0	3	0	1	0	1	1	2	2	2	2	2	2	2	2	2
1429	CRR	1	12	2	0	0	0	0	3	0	1	0	1	1	2	2	2	2	2	2	2	1	1
1430	CRR	1	12	2	0	0	0	0	3	0	1	0	1	1	2	2	2	2	2	2	2	2	2
1431	CRR	1	13	3	0	0	0	0	3	0	1	0	1	1	1	1	2	1	1	1	1	2	2
1432	CRR	1	14	3	1	5	0	0	5	0	5	1	1	1	2	2	2	2	2	2	2	1	1
1433	CRR	1	13	3	0	0	0	0	4	0	1	0	1	1	1	2	2	2	2	1	2	2	2
1434	CRR	1	11	2	0	0	0	0	3	0	1	0	1	1	2	2	2	2	2	2	2	1	1
1435	CRR	1	12	2	0	0	0	0	3	0	1	0	1	1	2	2	2	2	2	2	2	2	2
1436	CRR	1	12	2	1	7	0	0	2	0	4	1	1	1	2	2	2	2	2	2	2	1	1
1437	CRR	1	13	3	0	0	0	0	4	0	1	0	1	1	2	2	2	2	2	2	2	1	1
1438	CRR	1	11	2	1	76	0	0	2	0	5	1	1	1	1	2	1	2	2	1	1	2	2
1439	CRR	2	8	1	0	0	0	0	3	0	1	0	1	1	2	2	2	2	2	2	2	2	2
1440	CRR	1	8	1	0	0	0	0	2	0	1	0	1	1	2	2	2	2	2	2	2	1	1
1441	CRR	1	9	1	0	0	0	0	4	0	1	0	1	1	2	2	2	2	2	2	2	1	1
1442	CRR	1	8	1	0	0	0	0	4	0	0	1	1	1	2	2	2	2	2	1	2	1	1
1443	CRR	1	8	1	0	0	0	0	3	0	1	0	1	1	2	1	2	2	1	1	1	2	2
1444	CRR	1	8	1	0	0	0	0	4	0	1	0	1	1	2	1	2	2	1	2	1	2	2
1445	CRR	1	10	2	0	0	0	0	4	0	2	1	1	1	2	2	2	2	2	2	2	1	2
1446	CRR	1	9	1	0	0	0	0	4	0	1	0	1	1	2	2	2	2	2	2	2	1	1
1447	CRR	1	7	1	0	0	0	0	3	0	1	0	1	1	2	2	2	2	2	2	2	1	1
1448	CRR	1	10	2	0	0	0	0	3	0	1	0	1	1	2	2	2	2	2	2	2	1	1
1449	CRR	1	10	2	0	0	0	0	4	0	1	0	1	1	2	2	2	2	2	2	2	1	1
1450	CRR	1	7	1	0	0	0	0	3	0	1	0	1	1	2	2	2	2	2	2	2	1	1
1451	CRR	1	9	1	0	0	0	0	4	0	1	0	1	1	2	1	2	2	2	1	1	2	2
1452	CRR	2	7	1	0	0	0	0	4	0	1	0	1	1	1	1	2	1	1	1	1	2	2
1453	CRR	2	8	1	0	0	0	0	3	0	1	0	1	1	2	2	2	2	2	2	2	1	1
1454	CRR	2	8	1	0	0	0	0	4	0	1	0	1	1	2	2	2	2	2	2	2	1	1
1455	CRR	2	8	1	0	0	0	0	3	0	1	0	1	1	2	2	2	2	2	2	2	1	1
1456	CRR	2	7	1	0	0	0	0	4	0	1	0	1	1	2	2	2	2	2	2	2	1	1
1457	CRR	2	7	1	0	0	0	0	3	0	2	1	1	1	2	2	2	2	2	2	2	1	1
1458	CRR	2	8	1	0	0	0	0	3	0	1	0	1	1	2	2	2	2	2	2	2	1	1
1459	CRR	2	7	1	0	0	0	0	3	0	1	0	1	1	2	2	2	2	2	2	2	2	2
1460	CRR	2	7	1	0	0	0	0	3	0	1	0	1	1	2	2	2	2	2	2	2	2	2
1461	CRR	2	10	2	0	0	0	0	4	0	1	0	1	1	2	2	2	2	2	2	2	1	1
1462	CRR	2	9	1	0	0	0	0	3	0	1	0	1	1	2	2	2	2	2	2	2	1	1
1463	CRR	2	9	1	0	0	0	0	3	0	1	0	1	1	2	2	2	2	2	2	2	1	1
1464	CRR	2	7	1	0	0	0	0	3	0	1	0	1	1	1	1	2	1	1	1	1	2	2
1465	CRR	1	12	2	0	0	0	0	3	0	1	0	1	1	2	2	2	2	2	2	2	1	1
1466	CRR	1	11	2	0	0	0	0	3	0	1	0	1	1	2	2	2	2	2	2	2	2	2
1467	CRR	1	9	1	0	0	0	0	3	0	1	0	1	1	2	2	2	2	2	2	2	1	1
1468	CRR	1	10	2	0	0	0	0	4	0	3	1	1	1	2	2	2	2	2	2	2	1	1
1469	CRR	1	14	3	0	0	0	0	4	0	1	0	1	1	2	2	2	2	2	2	2	1	1
1470	CRR	1	12	2	0	0	0	0	4	0	2	1	1	1	2	2	2	2	2	2	2	1	1
1471	CRR	1	7	1	0	0	0	0	3	0	1	0	1	1	2	2	2	2	2	2	2	1	1
1472	CRR	1	8	1	1	10	0	0	3	0	4	1	1	1	2	1	2	2	2	2	1	2	2
1473	CRR	1	10	2	0	0	0	0	4	0	1	0	1	1	2	2	2	2	2	2	2	1	1
1474	CRR	1	9	1	0	0	0	0	4	0	1	0	1	1	2	2	2	2	2	2	2	1	1
1475	CRR	1	9	1	0	0	0	0	2	0	4	1	1	1	2	2	2	2	2	2	2	1	1
1476	CRR	1	9	1	1	3	0	0	2	0	5	1	1	1	2	2	2	2	2	2	2	1	2
1477	CRR	2	13	3	0	0	0	0	3	0	1	0	1	1	2	2	2	2	2	2	2	1	1
1478	CRR	2	10	2	1	3	0	0	3	0	1	0	1	1	2	2	2	2	2	2	2	1	1
1479	CRR	2	11	2	0	0	0	0	4	0	1	0	1	1	2	2	2	2	2	2	2	1	1
1480	CRR	2	13	3	0	0	0	0	4	0	1	0	1	1	2	2	2	2	2	2	2	1	1
1481	CRR	2	13	3	0	0	0	0	3	0	1	0	1	1	2	2	2	2	2	2	2	1	1
1482	CRR	2	14	3	0	0	0	0	3	0	1	0	1	1	1	2	1	2	2	1	1	2	2
1483	CRR	2	13	3	1	16	0	0	2	0	5	1	1	1	2	2	2	2	2	2	2	1	1
1484	CRR	2	10	2	1	12	0	0	5	0	3	1	1	1	2	2	2	2	2	2	2	1	1
1485	CRR	2	7	1	0	0	0	0	3	0	1	0	1	1	2	2	2	2	2	2	2	1	1
1486	CRR	2	8	1	0	0	0	0	3	0	1	0	1	1	1	2	2	2	2	1	2	2	2
1487	CRR	2	12	2	0	0	0	0	3	0	1	0	1	1	2	2	2	2	2	2	2	1	1
1488	CRR	2	12	2	0	0	0	0	4	0	1	0	1	1	2	2	2	2	2	2	2	1	1
1489	CRR	1	8	1	0	0	0	0	3	0	1	0	1	1	2	2	2	2	2	2	2	1	2
1490	CRR	1	10	2	0	0	0	0	3	0	1	0	1	1	2	2	2	2	2	2	2	1	1
1491	CRR	1	8	1	0	0	0	0	3	0	1	0	1	1	2	2	2	2	2	2	2	1	1
1492	CRR	1	8	1	1	12	0	0	2	0	4	1	1	1	2	2	2	2	2	2	2	1	1
1493	CRR	1	8	1	1	5	0	0	4	0	1	0	1	1	2	2	2	2	2	2	2	1	1
1494	CRR	1	10	2	1	8	0	0	1	1	5	1	1	1	2	2	2	2	2	2	2	1	1
1495	CRR	1	7	1	0	0	0	0	3	0	1	0	1	1	2	2	2	2	2	2	2	1	1
1496	CRR	1	13	3	1	3	0	0	4	0	1	0	1	1	2	2	2	2	2	2	2	1	1
1497	CRR	1	12	2	0	0	0	0	3	0	1	0	1	1	2	2	2	2	2	2	2	1	1
1498	CRR	1	14	3	0	0	0	0	4	0	1	0	1	1	2	2	2	2	2	2	2	1	1
1499	CRR	1	11	2	0	0	0	0	2	0	5	1	1	1	2	2	2	2	2	2	2	1	1
1500	CRR	1	11	2	0	0	0	0	2	0	5	1	1	1	2	1	2	2	2	1	1	2	2
1501	CRR	1	12	2	0	0	0	0	4	0	1	0	1	1	2	2	2	2	2	2	2	1	2
1502	CRR	1	7	1	0	0	0	0	3	0	1	0	1	1	2	2	2	2	2	2	2	1	1
1503	CRR	1	10	2	0	0	0	0	4	0	1	0	1	1	2	2	2	2	2	2	2	1	1
1504	CRR	2	9	1	0	0	0	0	3	0	1	0	1	1	1	2	2	2	2	1	1	2	2
1505	CRR	2	7	1	0	0	0	0	3	0	1	0	1	1	1	2	2	2	2	2	1	2	2
1506	CRR	2	8	1	0	0	0	0	4	0	1	0	1	1	2	2	2	2	2	2	2	1	1
1507	CRR	2	8	1	0	0	0	0	3	0	1	0	1	1	1	2	2	2	2	1	2	2	2
1508	CRR	2	8	1	0	0	0	0	3	0	1	0	1	1	2	2	2	2	2	2	2	1	1
1509	CRR	2	9	1	0	0	0	0	3	0	1	0	1	1	2	1	2	2	1	1	1	2	2
1510	CRR	2	8	1	0	0	0	0	3	0	1	0	1	1	2	2	2	2	1	2	1	2	2
1511	CRR	2	9	1	0	0	0	0	3	0	1	0	1	1	2	2	2	2	2	2	2	1	1
1512	CRR	2	7	1	0	0	0	0	3	0	1	0	1	1	2	2	2	2	2	2	2	1	1
1513	CRR	2	9	1	0	0	0	0	4	0	0	1	1	1	2	2	2	2	2	2	2	1	1
1514	CRR	2	8	1	0	0	0	0	3	0	0	1	1	1	2	2	2	2	2	2	2	1	1
1515	CRR	2	8	1	0	0	0	0	3	0	1	0	1	1	1	1	2	2	2	1	1	2	2
1516	CRR	2	8	1	0	0	0	0	3	0	1	0	1	1	1	2	1	2	2	1	1	2	2
1517	URR	2	8	1	0	0	0	0	3	0	1	0	1	1	1	2	1	2	2	1	1	2	2
1518	URR	2	10	2	0	0	0	0	3	0	1	0	1	1	1	2	1	2	2	1	1	2	2
1519	URR	2	9	1	0	0	0	0	4	0	2	1	1	1	2	2	2	2	2	2	2	1	1
1520	URR	2	12	2	0	0	0	0	3	0	1	0	1	1	2	2	2	2	2	2	2	1	1
1521	URR	2	13	3	0	0	0	0	4	0	1	0	1	1	2	2	2	2	2	2	2	1	2
1522	URR	2	13	3	0	0	0	0	3	0	1	0	1	1	1	2	1	2	2	2	1	1	1
1523	URR	2	12	2	0	0	0	0	3	0	1	0	1	1	2	2	2	2	2	2	2	1	1
1524	URR	2	14	3	0	0	0	0	3	0	1	0	1	1	2	2	2	2	2	2	2	1	1
1525	URR	1	14	3	0	0	0	0	3	0	1	0	1	1	2	2	2	2	2	2	2	1	1
1526	URR	1	7	1	0	0	0	0	3	0	1	0	1	1	2	2	2	2	2	2	2	1	1
1527	URR	1	10	2	0	0	0	0	4	0	1	0	1	1	2	2	2	2	2	2	2	1	1
1528	URR	1	12	2	0	0	0	0	3	0	1	0	1	1	2	2	2	2	2	2	2	1	1
1529	URR	1	11	2	0	0	0	0	4	0	1	0	1	1	2	2	2	2	2	2	2	1	1
1530	URR	1	10	2	0	0	0	0	3	0	1	0	1	1	1	2	2	2	1	2	2	2	2
1531	URR	1	10	2	0	0	0	0	3	0	1	0	1	1	2	2	2	2	2	2	2	1	1
1532	URR	1	11	2	0	0	0	0	4	0	1	0	1	1	1	2	1	2	2	1	1	2	2
1533	URR	1	7	1	0	0	0	0	4	0	1	0	1	1	2	2	2	2	2	2	2	1	1
1534	URR	1	10	2	0	0	0	0	4	0	1	0	1	1	2	2	2	2	2	2	2	1	1
1535	URR	1	14	3	0	0	0	0	3	0	1	0	1	1	2	2	2	2	2	2	2	1	1
1536	URR	1	10	2	0	0	0	0	4	0	1	0	1	1	2	2	2	2	2	2	2	1	1
1537	URR	1	13	3	0	0	0	0	3	0	1	0	1	1	2	2	2	2	2	2	2	1	1
1538	URR	1	10	2	0	0	0	0	3	0	1	0	1	1	2	2	2	2	2	2	2	1	1
1539	URR	1	8	1	0	0	0	0	3	0	1	0	1	1	2	2	2	2	2	2	2	1	1
1540	URR	1	7	1	0	0	0	0	3	0	1	0	1	1	2	2	2	2	2	2	2	1	2
1541	URR	1	8	1	0	0	0	0	4	0	1	0	1	1	2	2	2	2	2	2	2	1	1
1542	URR	1	7	1	0	0	0	0	4	0	1	0	1	1	2	2	2	2	2	2	2	1	1
1543	URR	1	10	2	0	0	0	0	3	0	0	1	1	1	2	2	2	2	2	2	2	1	1
1544	URR	2	11	2	0	0	0	0	4	0	0	1	1	1	2	2	2	2	2	2	2	1	2
1545	URR	2	8	1	0	0	0	0	3	0	1	0	1	1	2	2	2	2	2	2	2	1	1
1546	URR	2	11	2	0	0	0	0	3	0	1	0	1	1	2	2	2	2	2	2	2	1	1
1547	URR	1	8	1	0	0	0	0	3	0	1	0	1	1	2	2	2	2	2	2	2	1	2
1548	URR	2	11	2	0	0	0	0	4	0	1	0	1	1	2	2	1	2	2	2	2	2	2
1549	URR	1	12	2	0	0	0	0	4	0	1	0	1	1	2	2	2	2	2	2	2	1	1
1550	URR	1	7	1	0	0	0	0	3	0	1	0	1	1	2	2	2	2	2	2	2	1	2
1551	URR	2	10	2	0	0	0	0	4	0	1	0	1	1	2	2	2	2	2	2	2	1	1
1552	URR	1	13	3	0	0	0	0	3	0	1	0	1	1	2	2	2	2	2	2	2	1	1
1553	URR	1	14	3	0	0	0	0	3	0	1	0	1	1	2	2	2	2	2	2	2	1	1
1554	URR	2	11	2	0	0	0	0	3	0	1	0	1	1	2	2	2	2	2	2	2	1	1
1555	URR	2	10	2	0	0	0	0	3	0	1	0	1	1	2	2	2	2	2	2	2	1	1
1556	URR	2	10	2	0	0	0	0	4	0	1	0	1	1	2	2	2	2	2	2	2	1	1
1557	URR	2	9	1	0	0	0	0	3	0	1	0	1	1	2	2	2	2	2	2	2	1	1
1558	URR	2	9	1	0	0	0	0	3	0	1	0	1	1	2	2	2	2	2	2	2	1	1
1559	URR	2	9	1	0	0	0	0	4	0	1	0	1	1	2	1	2	2	2	1	1	2	2
1560	URR	2	7	1	0	0	0	0	4	0	1	0	1	1	2	2	2	2	2	2	2	1	2
1561	URR	2	8	1	0	0	0	0	3	0	1	0	1	1	2	2	2	2	2	2	2	1	1
1562	URR	2	8	1	0	0	0	0	3	0	1	0	1	1	2	2	2	2	2	2	2	1	1
1563	URR	2	14	3	0	0	0	0	4	0	1	0	1	1	2	2	2	2	2	2	2	1	1
1564	URR	2	11	2	0	0	0	0	3	0	1	0	1	1	2	2	2	2	2	2	2	1	2
1565	URR	2	8	1	0	0	0	0	4	0	1	0	1	1	2	2	2	2	2	2	2	1	1
1566	URR	2	7	1	0	0	0	0	3	0	1	0	1	1	2	2	2	2	2	2	2	1	1
1567	URR	1	13	3	1	10	0	0	4	0	1	0	1	1	2	2	2	2	2	2	2	1	1
1568	URR	1	14	3	1	2	0	0	3	0	2	1	1	1	2	2	2	2	2	2	2	1	1
1569	URR	1	10	2	1	30	0	0	2	0	5	1	1	1	2	2	2	2	2	2	2	1	1
1570	URR	1	9	1	0	0	0	0	4	0	0	1	1	1	1	2	2	2	2	1	1	2	2
1571	URR	1	12	2	0	0	0	0	3	0	1	0	1	1	2	2	2	2	2	2	2	1	2
1572	URR	1	9	1	1	8	0	0	4	0	1	0	1	1	2	2	2	2	2	2	2	1	1
1573	URR	1	8	1	0	0	0	0	3	0	1	0	1	1	2	2	2	2	2	2	2	1	1
1574	URR	2	10	2	0	0	#N/A	#N/A	3	0	1	0	1	1	2	2	2	2	2	2	2	1	1
1575	URR	2	8	1	0	0	0	0	3	0	1	0	1	1	2	2	2	2	2	2	2	1	1
1576	URR	2	9	1	0	0	0	0	3	0	1	0	1	1	2	2	2	2	2	2	2	1	1
1577	URR	2	10	2	0	0	0	0	3	0	1	0	1	1	2	2	2	2	2	2	2	1	2
1578	URR	1	11	2	0	0	0	0	2	0	2	1	1	1	1	2	1	2	2	1	1	1	2
1579	URR	1	10	2	1	3	0	0	3	0	1	0	1	1	2	2	2	2	2	2	2	1	2
1580	URR	1	10	2	1	12	0	0	2	0	4	1	1	1	2	2	2	2	2	2	2	1	1
1581	URR	1	9	1	0	0	0	0	2	0	1	0	1	1	2	2	2	2	2	2	2	1	1
1582	URR	1	9	1	1	8	0	0	2	0	2	1	1	1	2	2	2	2	2	2	2	1	1
1583	URR	1	10	2	0	0	0	0	3	0	1	0	1	1	2	2	2	2	2	2	2	1	1
1584	URR	1	10	2	0	0	0	0	4	0	1	0	1	1	2	2	2	2	2	2	2	1	2
1585	URR	1	9	1	0	0	0	0	3	0	1	0	1	1	1	2	2	2	1	2	1	2	2
1586	URR	1	11	2	1	2	0	0	5	0	3	1	1	1	2	2	2	2	2	2	2	1	2
1587	URR	1	9	1	1	31	0	0	2	0	5	1	1	1	2	2	2	2	2	2	2	1	1
1588	URR	1	13	3	1	70	0	0	2	0	5	1	1	1	2	2	2	2	2	2	2	1	2
1589	URR	1	9	1	1	3	0	0	5	0	4	1	1	1	2	2	2	2	2	2	2	1	1
1590	URR	1	7	1	0	0	0	0	4	0	1	0	1	1	2	2	2	2	2	2	2	1	1
1591	URR	1	10	2	1	155	0	0	2	0	5	1	1	1	2	2	2	2	2	2	2	1	2
1592	URR	1	8	1	1	101	0	0	2	0	5	1	1	1	2	2	2	2	2	2	2	1	1
1593	URR	1	10	2	1	21	0	0	5	0	3	1	1	1	2	2	2	2	2	2	2	1	2
1594	URR	1	7	1	1	4	0	0	3	0	1	0	1	1	2	2	2	2	2	2	2	1	1
1595	URR	2	7	1	0	0	0	0	3	0	1	0	1	1	2	2	2	2	2	2	2	1	1
1596	URR	1	7	1	0	0	0	0	3	0	1	0	1	1	2	2	2	2	2	2	2	1	1
1597	URR	2	8	1	0	0	0	0	4	0	1	0	1	1	2	2	2	2	2	2	2	1	1
1598	URR	2	13	3	1	40	0	0	2	0	5	1	1	1	2	2	2	2	2	2	2	1	1
1599	URR	2	13	3	0	0	0	0	5	0	2	1	1	1	2	2	2	2	2	2	2	1	1
1600	URR	2	13	3	0	0	0	0	4	0	1	0	1	1	2	2	2	2	2	2	2	1	1
1601	URR	2	12	2	0	0	0	0	4	0	1	0	1	1	2	2	2	2	2	2	2	1	2
1602	URR	2	7	1	0	0	0	0	2	0	5	1	1	1	2	2	2	2	2	2	2	1	2
1603	URR	2	13	3	0	0	0	0	3	0	1	0	1	1	2	2	2	2	2	2	2	1	1
1604	URR	2	12	2	0	0	0	0	3	0	1	0	1	1	1	2	2	2	2	2	1	2	2
1605	URR	2	12	2	0	0	0	0	3	0	1	0	1	1	2	2	2	2	2	2	2	1	1
1606	URR	2	14	3	0	0	0	0	4	0	1	0	1	1	2	2	2	2	2	2	2	1	1
1607	URR	2	10	2	0	0	0	0	3	0	1	0	1	1	2	2	2	2	2	2	2	1	2
1608	URR	2	10	2	0	0	0	0	4	0	1	0	1	1	2	2	2	2	2	2	2	1	1
1609	URR	2	7	1	0	0	#N/A	#N/A	4	0	1	0	1	1	2	2	2	2	2	2	2	1	1
1610	URR	2	7	1	1	7	0	0	4	0	1	0	1	1	2	2	2	2	2	2	2	1	1
1611	URR	2	7	1	0	0	0	0	3	0	1	0	1	1	2	2	2	2	2	2	2	1	2
1612	URR	2	10	2	0	0	0	0	4	0	1	0	1	1	2	2	2	2	2	2	2	1	2
1613	URR	1	7	1	0	0	0	0	4	0	1	0	1	1	2	2	2	2	2	2	2	1	2
1614	URR	2	11	2	0	0	0	0	4	0	1	0	1	1	2	2	2	2	2	2	2	1	1
1615	URR	2	12	2	0	0	0	0	3	0	1	0	1	1	2	2	2	2	2	2	2	1	1
1616	URR	2	11	2	0	0	0	0	2	0	4	1	1	1	2	2	2	2	2	2	2	1	2
1617	URR	2	12	2	0	0	0	0	4	0	1	0	1	1	2	2	2	2	2	2	2	2	2
1618	URR	2	14	3	0	0	0	0	1	1	5	1	1	1	2	2	2	2	2	2	2	1	1
1619	URR	1	14	3	0	0	0	0	3	0	1	0	1	1	2	2	2	2	2	2	2	2	2
1620	URR	1	11	2	0	0	0	0	4	0	1	0	1	1	2	2	2	2	2	2	2	2	2
1621	URR	1	10	2	0	0	0	0	4	0	1	0	1	1	2	2	2	2	2	2	2	2	2
1622	URR	1	8	1	0	0	0	0	4	0	1	0	1	1	2	2	2	2	2	2	2	1	1
1623	URR	1	13	3	1	4	0	0	4	0	1	0	1	1	2	2	2	2	2	2	2	2	2
1624	URR	1	10	2	0	0	0	0	3	0	1	0	1	1	2	2	2	2	2	2	2	1	1
1625	URR	2	12	2	1	4	0	0	4	0	1	0	1	1	2	2	2	2	2	2	2	2	2
1626	URR	2	8	1	0	0	0	0	3	0	1	0	1	1	2	2	2	2	2	2	2	1	2
1627	URR	2	9	1	0	0	0	0	3	0	1	0	1	1	2	2	2	2	2	2	2	1	1
1628	URR	1	7	1	0	0	0	0	4	0	1	0	1	1	2	2	2	2	2	2	2	1	1
1629	URR	1	9	1	0	0	0	0	4	0	1	0	1	1	2	2	2	2	2	2	2	1	1
1630	URR	1	10	2	0	0	0	0	3	0	1	0	1	1	2	2	2	2	2	2	2	1	2
1631	URR	1	7	1	1	337	0	0	3	0	1	0	1	1	2	2	2	2	2	2	2	2	2
1632	URR	1	7	1	0	0	0	0	3	0	1	0	1	1	2	2	2	2	2	2	2	1	1
1633	URR	1	8	1	0	0	0	0	3	0	1	0	1	1	2	2	2	2	2	2	2	1	1
1634	URR	1	8	1	0	0	0	0	4	0	1	0	1	1	1	2	2	2	2	1	2	2	2
1635	URR	1	9	1	1	2	0	0	3	0	1	0	1	1	2	2	2	2	2	1	2	2	1
1636	URR	1	7	1	0	0	0	0	3	0	1	0	1	1	2	2	2	2	2	2	2	1	1
1637	URR	1	9	1	0	0	0	0	3	0	1	0	1	1	2	2	2	2	2	2	2	1	1
1638	URR	1	14	3	0	0	0	0	4	0	1	0	1	1	1	2	2	2	2	1	1	2	2
1639	URR	1	8	1	0	0	0	0	3	0	1	0	1	1	2	2	2	2	2	2	2	1	2
1640	URR	1	10	2	0	0	0	0	4	0	1	0	1	1	2	2	2	2	2	1	1	2	2
1641	URR	2	8	1	1	3	0	0	3	0	1	0	1	1	1	2	2	2	2	1	2	2	2
1642	URR	2	10	2	1	1	0	0	2	0	3	1	1	1	1	2	2	2	2	1	2	2	2
1643	URR	2	14	3	1	2	0	0	3	0	1	0	1	1	2	2	2	2	2	2	2	1	1
1644	URR	2	14	3	0	0	0	0	3	0	1	0	1	1	2	2	2	2	2	2	2	1	1
1645	URR	2	10	2	0	0	0	0	3	0	1	0	1	1	2	2	2	2	2	2	2	1	1
1646	URR	2	14	3	0	0	0	0	4	0	1	0	1	1	1	2	2	2	2	1	2	2	2
1647	URR	2	14	3	1	22	0	0	3	0	1	0	1	1	2	2	2	2	2	2	2	1	1
1648	URR	2	14	3	1	33	0	0	2	0	4	1	1	1	2	2	2	2	2	2	2	2	2
1649	URR	2	14	3	0	0	0	0	4	0	1	0	1	1	2	2	2	2	2	2	2	1	1
1650	URR	2	9	1	0	0	0	0	3	0	1	0	1	1	2	2	2	2	2	2	2	2	2
1651	URR	1	8	1	0	0	0	0	3	0	1	0	1	1	2	2	2	2	2	2	2	2	2
1652	URR	2	10	2	0	0	0	0	3	0	1	0	1	1	2	2	2	2	2	2	2	1	1
1653	URR	2	8	1	1	10	0	0	2	0	5	1	1	1	2	2	2	2	2	2	2	1	2
1654	URR	2	7	1	0	0	0	0	2	0	1	0	1	1	1	2	2	2	2	1	2	2	2
1655	URR	1	7	1	0	0	0	0	3	0	1	0	1	1	1	2	2	2	2	1	1	2	2
1656	URR	2	11	2	0	0	0	0	4	0	1	0	1	1	2	2	2	2	2	2	2	2	2
1657	URR	1	7	1	0	0	0	0	3	0	1	0	1	1	2	2	2	2	2	2	2	2	2
1658	URR	2	9	1	1	2	0	0	4	0	1	0	1	1	1	2	2	2	2	1	1	2	2
1659	URR	1	8	1	0	0	0	0	3	0	1	0	1	1	2	2	2	2	2	2	2	1	1
1660	URR	1	10	2	0	0	0	0	3	0	1	0	1	1	1	2	2	2	1	1	1	2	1
1661	URR	2	9	1	0	0	0	0	3	0	1	0	1	1	2	2	2	2	2	2	2	2	2
1662	URR	2	9	1	0	0	0	0	3	0	1	0	1	1	2	2	2	2	2	2	2	1	1
1663	URR	2	11	2	0	0	0	0	3	0	1	0	1	1	1	2	2	2	2	2	1	2	2
1664	URR	1	9	1	0	0	0	0	3	0	1	0	1	1	2	2	2	2	2	2	2	1	1
1665	URR	2	8	1	0	0	0	0	3	0	1	0	1	1	1	2	2	2	2	1	1	2	2
1666	URR	2	8	1	0	0	0	0	4	0	1	0	1	1	2	2	2	2	2	2	2	1	1
1667	URR	2	8	1	0	0	0	0	5	0	3	1	1	1	1	2	2	2	2	1	2	2	2
1668	URR	2	11	2	0	0	0	0	2	0	2	1	1	1	2	2	2	2	2	2	2	1	1
1669	URR	1	8	1	0	0	0	0	4	0	1	0	1	1	2	2	2	2	2	2	2	1	1
1670	URR	1	8	1	0	0	0	0	4	0	1	0	1	1	2	2	2	2	2	2	2	1	1
1671	URR	1	7	1	0	0	0	0	4	0	1	0	1	1	2	2	2	2	2	2	2	1	1
1672	URR	1	13	3	0	0	0	0	3	0	1	0	1	1	2	2	2	2	2	2	2	1	1
1673	URR	1	10	2	0	0	0	0	3	0	1	0	1	1	2	2	2	2	2	2	2	1	1
1674	URR	1	10	2	0	0	0	0	4	0	1	0	1	1	2	2	2	2	2	2	2	1	1
1675	URR	1	8	1	0	0	0	0	4	0	1	0	1	1	2	2	2	2	2	2	2	1	1
1676	URR	1	12	2	0	0	0	0	4	0	1	0	1	1	2	2	2	2	2	2	2	1	1
1677	URR	2	11	2	0	0	0	0	4	0	1	0	1	1	2	2	2	2	2	2	2	1	1
1678	URR	2	12	2	0	0	0	0	3	0	1	0	1	1	2	2	2	2	2	2	2	1	2
1679	URR	2	10	2	0	0	0	0	4	0	1	0	1	1	2	2	2	2	2	2	2	1	1
1680	URR	2	9	1	0	0	0	0	4	0	1	0	1	1	2	2	2	2	2	2	2	1	2
1681	URR	2	10	2	0	0	0	0	5	0	4	1	1	1	2	2	2	2	2	2	2	1	1
1682	URR	2	12	2	0	0	0	0	3	0	1	0	1	1	2	2	2	2	2	2	2	1	1
1683	URR	2	12	2	0	0	0	0	4	0	1	0	1	1	1	2	2	2	2	2	2	2	2
1684	URR	2	10	2	0	0	0	0	4	0	1	0	1	1	2	2	2	2	2	2	2	1	1
1685	URR	2	8	1	0	0	0	0	4	0	1	0	1	1	1	2	2	2	2	2	2	2	2
1686	URR	2	8	1	0	0	0	0	4	0	1	0	1	1	2	2	2	2	2	2	2	1	1
1687	URR	2	7	1	0	0	0	0	4	0	1	0	1	1	1	2	2	2	2	1	2	1	1
1688	URR	2	8	1	0	0	0	0	4	0	1	0	1	1	2	2	2	2	2	2	2	1	2
1689	URR	1	7	1	0	0	0	0	3	0	2	1	1	1	2	2	2	2	2	2	2	1	1
1690	URR	2	8	1	0	0	0	0	3	0	1	0	1	1	2	2	2	2	2	2	2	1	1
1691	URR	2	13	3	0	0	0	0	3	0	1	0	1	1	2	2	2	2	2	2	2	1	1
1692	URR	2	10	2	0	0	0	0	4	0	1	0	1	1	2	2	2	2	2	2	2	1	1
1693	URR	1	11	2	0	0	0	0	3	0	1	0	1	1	2	2	2	2	2	2	2	1	1
1694	URR	2	10	2	0	0	0	0	3	0	1	0	1	1	2	2	2	2	2	2	2	2	2
1695	URR	1	10	2	0	0	0	0	4	0	1	0	1	1	2	2	2	2	2	2	2	2	2
1696	URR	2	12	2	0	0	0	0	4	0	1	0	1	1	2	2	2	2	2	2	2	1	2
1697	URR	1	7	1	0	0	#N/A	#N/A	4	0	1	0	1	1	2	2	2	2	2	2	2	1	2
1698	URR	2	7	1	0	0	0	0	4	0	1	0	1	1	1	2	2	2	2	2	2	2	2
1699	URR	1	7	1	0	0	0	0	4	0	1	0	1	1	2	2	2	2	2	2	2	1	1
1700	URR	1	10	2	0	0	0	0	3	0	1	0	1	1	2	2	2	2	2	2	2	1	2
1701	URR	1	7	1	0	0	0	0	3	0	1	0	1	1	2	2	2	2	2	2	2	1	1
1702	URR	1	8	1	0	0	0	0	3	0	1	0	1	1	2	2	2	2	2	2	2	1	2
1703	URR	2	11	2	0	0	0	0	4	0	1	0	1	1	2	2	2	2	2	2	2	1	1
1704	URR	2	10	2	0	0	0	0	2	0	4	1	1	1	2	2	2	2	2	2	2	1	1
1705	URR	2	13	3	0	0	0	0	3	0	1	0	1	1	2	2	2	2	2	2	2	1	1
1706	URR	1	11	2	0	0	0	0	3	0	1	0	1	1	2	2	2	2	2	2	2	1	1
1707	URR	1	11	2	0	0	0	0	5	0	1	0	1	1	2	2	2	2	2	2	2	1	1
1708	URR	1	9	1	0	0	0	0	3	0	1	0	1	1	2	2	2	2	2	2	2	1	1
1709	URR	1	10	2	0	0	0	0	3	0	1	0	1	1	2	2	2	2	2	2	2	1	1
1710	URR	2	8	1	0	0	0	0	4	0	1	0	1	1	2	2	2	2	2	2	2	1	1
1711	URR	1	9	1	0	0	0	0	3	0	1	0	1	1	2	2	2	2	2	2	2	1	1
1712	URR	1	8	1	0	0	0	0	2	0	1	0	1	1	2	2	2	2	2	2	2	1	1
1713	URR	1	8	1	0	0	0	0	3	0	1	0	1	1	2	2	2	2	2	2	2	1	1
1714	URR	1	9	1	0	0	0	0	4	0	1	0	1	1	2	2	2	2	2	2	2	1	1
1715	URR	2	12	2	0	0	0	0	4	0	1	0	1	1	2	2	2	2	2	2	2	1	1
1716	URR	2	9	1	0	0	0	0	4	0	1	0	1	1	2	2	2	2	2	2	2	1	1
1717	URR	1	12	2	0	0	0	0	3	0	1	0	1	1	2	2	2	2	2	2	2	1	2
1718	URR	1	13	3	0	0	0	0	3	0	1	0	1	1	2	2	2	2	2	2	2	1	1
1719	URR	1	9	1	0	0	0	0	4	0	1	0	1	1	1	2	1	2	2	1	1	1	1
1720	URR	1	13	3	0	0	0	0	3	0	1	0	1	1	2	2	2	2	2	2	2	2	2
1721	URR	2	13	3	0	0	0	0	5	0	3	1	1	1	2	2	2	2	2	2	2	1	1
1722	URR	2	12	2	0	0	0	0	2	0	2	1	1	1	2	2	2	2	2	2	2	1	2
1723	URR	2	10	2	0	0	0	0	3	0	1	0	1	1	2	2	2	2	2	2	2	1	2
1724	URR	2	13	3	0	0	0	0	3	0	1	0	1	1	2	2	2	2	2	2	2	1	2
1725	URR	1	9	1	0	0	0	0	4	0	1	0	1	1	1	2	2	2	2	1	1	1	1
1726	URR	1	11	2	0	0	0	0	3	0	1	0	1	1	2	2	2	2	2	2	2	1	1
1727	URR	1	14	3	0	0	0	0	3	0	1	0	1	1	2	2	2	2	2	2	2	1	1
1728	URR	1	12	2	0	0	0	0	4	0	1	0	1	1	2	2	2	2	2	2	2	1	1
1729	URR	1	9	1	0	0	0	0	4	0	1	0	1	1	2	2	2	2	2	2	2	1	1
1730	URR	1	7	1	0	0	0	0	4	0	1	0	1	1	1	2	2	2	2	1	1	1	1
1731	URR	2	8	1	0	0	0	0	3	0	1	0	1	1	2	2	2	2	2	2	2	1	2
1732	URR	1	14	3	0	0	0	0	3	0	1	0	1	1	1	2	2	2	2	1	1	2	2
1733	URR	1	12	2	0	0	0	0	4	0	1	0	1	1	2	2	2	2	2	2	2	2	2
1734	URR	1	10	2	0	0	0	0	3	0	1	0	1	1	2	2	2	2	2	2	2	1	2
1735	URR	1	14	3	0	0	0	0	3	0	1	0	1	1	2	2	2	2	2	2	2	1	1
1736	URR	1	14	3	0	0	0	0	3	0	1	0	1	1	2	2	2	2	2	2	2	1	1
1737	URR	1	7	1	0	0	0	0	4	0	1	0	1	1	2	2	2	2	2	2	2	1	1
1738	URR	1	9	1	0	0	0	0	4	0	1	0	1	1	1	2	2	2	2	1	1	1	1
1739	URR	1	10	2	0	0	0	0	4	0	1	0	1	1	2	2	2	2	2	2	2	1	1
1740	URR	1	9	1	0	0	0	0	3	0	1	0	1	1	1	2	2	2	2	1	1	1	1
1741	URR	1	7	1	0	0	0	0	4	0	1	0	1	1	1	2	2	2	2	1	1	1	1
1742	URR	1	7	1	0	0	0	0	4	0	1	0	1	1	2	2	2	2	2	2	2	1	1
1743	URR	1	11	2	0	0	0	0	3	0	1	0	1	1	1	2	2	2	2	2	2	2	2
1744	URR	1	7	1	0	0	0	0	3	0	1	0	1	1	2	2	2	2	2	2	2	1	1
1745	URR	2	12	2	0	0	0	0	4	0	1	0	1	1	1	1	2	2	1	1	1	2	2
1746	URR	2	10	2	0	0	0	0	3	0	1	0	1	1	2	2	2	2	2	2	2	1	1
1747	URR	2	12	2	0	0	0	0	3	0	1	0	1	1	1	2	2	2	2	1	1	1	1
1748	URR	2	14	3	0	0	0	0	4	0	1	0	1	1	2	2	2	2	2	2	2	1	1
1749	URR	2	7	1	0	0	#N/A	#N/A	4	0	1	0	1	1	2	2	2	2	2	2	2	1	1
1750	URR	1	11	2	0	0	0	0	2	0	2	1	1	1	2	2	2	2	2	2	2	1	1
1751	URR	2	8	1	0	0	0	0	3	0	1	0	1	1	2	2	2	2	2	2	2	1	2
1752	URR	2	9	1	0	0	0	0	3	0	1	0	1	1	1	2	2	2	2	1	1	1	1
1753	URR	2	7	1	0	0	0	0	3	0	1	0	1	1	1	2	1	2	2	1	1	1	1
1754	URR	1	8	1	0	0	0	0	3	0	1	0	1	1	2	2	2	2	2	2	2	1	1
1755	URR	2	10	2	0	0	0	0	3	0	1	0	1	1	2	2	2	2	2	2	2	1	2
1756	URR	2	13	3	0	0	0	0	4	0	1	0	1	1	1	2	2	1	2	1	1	1	1
1757	URR	2	12	2	0	0	0	0	2	0	5	1	1	1	2	2	2	2	2	2	2	1	2
1758	URR	2	7	1	0	0	0	0	4	0	1	0	1	1	2	2	2	2	2	2	2	2	2
1759	URR	2	10	2	0	0	0	0	4	0	1	0	1	1	2	2	2	2	2	2	2	1	1
1760	URR	2	11	2	0	0	0	0	3	0	1	0	1	1	2	2	2	2	2	2	2	2	2
1761	URR	2	12	2	0	0	0	0	3	0	1	0	1	1	2	2	2	2	2	2	2	1	1
1762	URR	2	14	3	0	0	0	0	2	0	2	1	1	1	2	2	2	2	2	2	2	1	1
1763	URR	2	14	3	0	0	0	0	3	0	1	0	1	1	2	2	2	2	2	2	2	1	2
1764	URR	2	13	3	0	0	0	0	4	0	1	0	1	1	2	2	2	2	2	2	2	1	2
1765	URR	2	11	2	0	0	0	0	3	0	1	0	1	1	2	2	2	2	2	2	2	1	2
1766	URR	2	11	2	0	0	0	0	3	0	1	0	1	1	2	2	2	2	2	2	2	1	2
1767	URR	1	14	3	0	0	0	0	4	0	1	0	1	1	1	2	2	2	2	1	2	2	2
1768	URR	1	11	2	0	0	0	0	4	0	0	1	1	1	1	2	2	2	2	1	1	1	1
1769	URR	1	10	2	0	0	0	0	4	0	1	0	1	1	2	2	2	2	2	2	2	1	1
1770	URR	1	14	3	0	0	0	0	4	0	1	0	1	1	2	2	2	2	2	2	2	1	1
1771	URR	1	8	1	0	0	0	0	3	0	1	0	1	1	2	2	2	2	2	2	2	1	1
1772	URR	1	9	1	0	0	0	0	3	0	1	0	1	1	2	2	2	2	2	2	2	1	1
1773	URR	2	10	2	0	0	0	0	3	0	1	0	1	1	2	2	2	2	2	2	2	1	2
1774	URR	2	10	2	0	0	0	0	4	0	1	0	1	1	2	2	2	2	2	2	2	1	1
1775	URR	1	8	1	0	0	0	0	4	0	1	0	1	1	2	2	2	2	2	2	2	2	2
1776	URR	1	9	1	0	0	0	0	3	0	1	0	1	1	2	2	2	2	2	2	2	1	1
1777	URR	1	9	1	0	0	0	0	4	0	1	0	1	1	1	2	2	2	2	1	1	1	1
1778	URR	1	9	1	0	0	0	0	4	0	1	0	1	1	2	2	2	2	2	2	2	2	2
1779	URR	1	9	1	0	0	0	0	3	0	1	0	1	1	2	2	2	2	2	2	2	1	2
1780	URR	1	10	2	0	0	#N/A	#N/A	4	0	1	0	1	1	2	2	2	2	2	2	2	1	1
1781	URR	1	10	2	0	0	0	0	3	0	1	0	1	1	2	2	2	2	2	2	2	1	2
1782	URR	1	13	3	0	0	0	0	3	0	1	0	1	1	2	2	2	2	2	2	2	1	1
1783	URR	1	9	1	0	0	0	0	4	0	1	0	1	1	2	2	2	2	2	2	2	1	1
1784	URR	2	7	1	0	0	0	0	3	0	1	0	1	1	2	2	2	2	1	2	2	2	2
1785	URR	2	10	2	0	0	0	0	3	0	1	0	1	1	2	2	2	2	2	2	2	1	1
1786	URR	2	8	1	0	0	#N/A	#N/A	3	0	1	0	1	1	1	2	2	2	2	1	1	1	1
1787	URR	2	9	1	0	0	0	0	4	0	1	0	1	1	2	2	2	2	2	2	2	1	1
1788	URR	2	9	1	0	0	0	0	4	0	1	0	1	1	2	2	2	2	2	2	2	2	2
1789	URR	1	10	2	0	0	0	0	3	0	1	0	1	1	2	2	2	2	2	2	2	1	1
1790	URR	1	10	2	0	0	0	0	4	0	1	0	1	1	2	2	2	2	2	2	2	1	2
1791	URR	1	9	1	0	0	0	0	4	0	1	0	1	1	2	2	2	2	2	2	2	1	2
1792	URR	1	10	2	0	0	0	0	3	0	1	0	1	1	2	2	2	2	2	2	2	1	2
1793	URR	2	13	3	0	0	0	0	5	0	1	0	1	1	2	2	2	2	2	2	2	1	1
1794	URR	2	13	3	0	0	0	0	4	0	1	0	1	1	1	2	2	2	2	1	1	1	1
1795	URR	2	8	1	0	0	0	0	3	0	1	0	1	1	2	2	2	2	2	2	2	1	2
1796	URR	2	7	1	0	0	0	0	3	0	1	0	1	1	2	2	2	2	2	2	2	1	1
1797	URR	2	9	1	0	0	0	0	3	0	1	0	1	1	2	2	2	2	2	2	2	1	1
1798	URR	2	7	1	0	0	0	0	4	0	1	0	1	1	2	2	2	2	2	2	2	1	2
1799	URR	1	8	1	0	0	0	0	3	0	1	0	1	1	2	2	2	2	2	2	2	1	1
1800	URR	2	7	1	0	0	0	0	3	0	1	0	1	1	2	2	2	2	2	2	2	1	2
1801	URR	2	8	1	0	0	0	0	4	0	1	0	1	1	1	2	1	2	2	1	1	1	1
1802	URR	2	11	2	0	0	0	0	4	0	1	0	1	1	1	2	2	2	2	1	1	2	2
1803	URR	2	9	1	0	0	0	0	4	0	1	0	1	1	2	2	2	2	2	2	2	1	1
1804	URR	2	11	2	0	0	0	0	4	0	1	0	1	1	2	2	2	2	2	1	2	2	2
1805	URR	2	10	2	0	0	0	0	5	0	1	0	1	1	2	2	2	2	2	2	2	1	1
1806	URR	1	11	2	0	0	0	0	4	0	1	0	1	1	1	2	2	2	2	1	1	1	1
1807	URR	1	8	1	0	0	0	0	4	0	1	0	1	1	2	2	2	2	2	2	2	1	1
1808	URR	1	8	1	0	0	0	0	3	0	1	0	1	1	2	2	2	2	2	2	2	2	2
1809	URR	2	7	1	0	0	0	0	3	0	1	0	1	1	2	2	2	2	2	2	2	1	1
1810	URR	2	9	1	0	0	0	0	4	0	1	0	1	1	2	2	2	2	2	2	2	1	1
1811	URR	2	9	1	0	0	0	0	4	0	1	0	1	1	2	2	2	2	2	2	2	1	2
1812	URR	1	9	1	0	0	0	0	4	0	1	0	1	1	2	2	2	2	2	2	2	1	1
1813	URR	2	10	2	0	0	0	0	4	0	1	0	1	1	2	2	2	2	2	1	2	2	2
1814	URR	1	8	1	0	0	#N/A	#N/A	4	0	1	0	1	1	1	2	2	2	2	1	1	1	1
1815	URR	2	8	1	0	0	0	0	3	0	1	0	1	1	1	2	2	2	1	1	1	1	1
1816	URR	2	7	1	0	0	0	0	4	0	1	0	1	1	1	2	2	2	2	1	2	2	2
1817	URR	2	10	2	1	4	0	0	3	0	1	0	1	1	2	2	2	2	2	2	2	1	1
1818	URR	1	12	2	1	2	0	0	2	0	5	1	1	1	2	2	2	2	2	2	2	1	2
1819	URR	1	9	1	1	5	0	0	2	0	4	1	1	1	1	2	2	2	2	1	1	2	2
1820	URR	2	8	1	1	6	0	0	2	0	5	1	1	1	2	2	2	2	2	2	2	1	1
1821	URR	2	7	1	0	0	0	0	2	0	1	0	1	1	2	2	2	2	2	2	2	1	2
1822	URR	2	8	1	1	81	0	0	4	0	2	1	1	1	2	2	2	2	2	2	2	1	2
1823	URR	2	8	1	0	0	0	0	3	0	1	0	1	1	2	2	2	2	2	2	2	1	1
1824	URR	2	8	1	0	0	0	0	4	0	1	0	1	1	1	2	2	2	1	1	1	1	1
1825	URR	1	7	1	0	0	0	0	4	0	1	0	1	1	1	2	1	2	2	1	1	2	2
1826	URR	2	10	2	0	0	0	0	3	0	1	0	1	1	2	2	2	2	2	2	2	1	1
1827	URR	2	11	2	0	0	0	0	3	0	1	0	1	1	2	2	2	2	2	2	2	1	2
1828	URR	2	10	2	0	0	0	0	4	0	1	0	1	1	1	2	2	2	2	1	1	2	2
1829	URR	2	10	2	0	0	#N/A	#N/A	2	0	4	1	1	1	2	2	2	2	2	2	2	1	2
1830	URR	2	10	2	0	0	0	0	3	0	1	0	1	1	2	2	2	2	2	2	2	1	2
1831	URR	2	9	1	0	0	0	0	3	0	1	0	1	1	1	2	2	2	2	1	1	2	2
1832	URR	2	11	2	1	23	0	0	5	0	5	1	1	1	2	2	2	2	2	2	2	1	1
1833	URR	2	10	2	0	0	0	0	2	0	4	1	1	1	1	2	2	2	2	1	1	1	1
1834	URR	2	10	2	1	24	0	0	5	0	4	1	1	1	2	2	2	2	2	2	2	1	2
1835	URR	2	9	1	0	0	0	0	3	0	1	0	1	1	2	2	2	2	2	2	2	1	1
1836	URR	2	9	1	1	2	0	0	3	0	1	0	1	1	2	2	2	2	2	2	2	1	1
1837	URR	1	8	1	1	8	0	0	2	0	3	1	1	1	2	2	2	2	2	2	2	1	1
1838	URR	1	7	1	0	0	0	0	3	0	1	0	1	1	2	2	2	2	2	2	2	1	1
1839	URR	1	7	1	0	0	0	0	4	0	1	0	1	1	2	2	2	2	2	2	2	1	1
1840	URR	1	11	2	1	150	0	0	2	0	5	1	1	1	2	2	2	2	2	2	2	1	1
1841	URR	1	8	1	1	114	0	0	2	0	5	1	1	1	1	1	2	2	2	1	1	1	1
1842	URR	1	9	1	1	400	0	0	2	0	4	1	1	1	2	2	2	2	2	2	2	1	1
1843	URR	1	10	2	1	12	0	0	2	0	3	1	1	1	2	2	2	2	2	2	2	1	2
1844	URR	1	8	1	1	17	0	0	3	0	1	0	1	1	2	2	2	2	2	2	2	1	1
1845	URR	1	7	1	0	0	0	0	2	0	4	1	1	1	2	2	2	2	2	2	2	1	1
1846	URR	2	8	1	0	0	0	0	4	0	1	0	1	1	2	2	2	2	2	2	2	1	1
1847	URR	2	8	1	0	0	0	0	4	0	1	0	1	1	2	2	2	2	2	2	2	1	2
1848	URR	1	8	1	0	0	0	0	4	0	1	0	1	1	2	2	2	2	2	2	2	1	2
1849	URR	2	7	1	0	0	0	0	3	0	1	0	1	1	1	2	2	2	2	1	1	1	1
1850	URR	1	8	1	0	0	0	0	3	0	1	0	1	1	2	2	2	2	2	2	2	1	1
1851	URR	1	10	2	0	0	0	0	4	0	1	0	1	1	1	2	2	2	2	1	1	1	1
1852	URR	1	8	1	0	0	0	0	3	0	3	1	1	1	1	2	1	2	2	1	1	1	1
1853	URR	2	8	1	0	0	0	0	4	0	1	0	1	1	2	2	2	2	2	2	2	1	1
1854	URR	1	8	1	0	0	0	0	4	0	1	0	1	1	2	2	2	2	2	2	2	1	2
1855	URR	1	7	1	1	3	0	0	4	0	1	0	1	1	1	2	1	2	2	1	1	2	2
1856	URR	2	7	1	0	0	0	0	4	0	1	0	1	1	1	2	2	2	2	2	2	2	2
1857	URR	2	7	1	0	0	0	0	4	0	1	0	1	1	2	2	2	2	2	2	2	1	1
1858	URR	2	8	1	0	0	0	0	3	0	1	0	1	1	2	2	2	2	2	2	2	1	1
1859	URR	1	10	2	1	14	0	0	3	0	4	1	1	1	2	2	2	2	2	2	2	1	2
1860	URR	1	8	1	1	68	0	0	3	0	1	0	1	1	2	1	2	2	2	2	2	1	2
1861	URR	2	7	1	0	0	0	0	5	0	3	1	1	1	2	2	2	2	2	2	2	1	1
1862	URR	1	8	1	1	450	0	0	5	0	5	1	1	1	2	2	2	2	2	2	2	2	2
1863	URR	1	7	1	0	0	0	0	3	0	1	0	1	1	1	2	2	2	2	2	2	2	2
1864	URR	1	7	1	1	2	0	0	3	0	1	0	1	1	1	2	2	2	2	1	1	1	1
1865	URR	1	8	1	0	0	0	0	3	0	1	0	1	1	2	2	2	2	2	2	2	1	2
1866	URR	1	8	1	0	0	0	0	4	0	1	0	1	1	2	2	2	2	2	2	2	1	1
1867	URR	1	7	1	0	0	0	0	4	0	1	0	1	1	1	2	1	2	2	1	1	1	1
1868	URR	1	8	1	0	0	0	0	4	0	1	0	1	1	1	2	1	2	2	1	1	2	2
1869	URR	1	12	2	0	0	0	0	4	0	1	0	1	1	2	2	2	2	2	2	2	1	2
1870	URR	1	8	1	0	0	0	0	5	0	2	1	1	1	2	2	2	2	2	2	2	1	1
1871	URR	1	9	1	0	0	0	0	3	0	1	0	1	1	1	2	2	2	2	1	1	2	2
1872	URR	2	12	2	0	0	0	0	3	0	1	0	1	1	2	2	2	2	2	2	2	1	2
1873	URR	2	12	2	0	0	0	0	4	0	1	0	1	1	2	2	2	2	2	2	2	1	1
1874	URR	2	7	1	0	0	0	0	3	0	1	0	1	1	2	2	2	2	2	2	2	1	2
1875	URR	2	10	2	0	0	0	0	4	0	1	0	1	1	2	2	2	2	2	2	2	1	1
1876	URR	2	7	1	0	0	0	0	3	0	1	0	1	1	1	2	2	2	2	1	1	2	2
1877	URR	1	13	3	0	0	0	0	3	0	1	0	1	1	2	2	2	2	2	2	2	1	2
1878	URR	1	12	2	0	0	0	0	4	0	1	0	1	1	2	2	2	2	2	2	2	1	1
1879	URR	1	14	3	0	0	0	0	4	0	1	0	1	1	2	2	2	2	2	2	2	1	1
1880	URR	2	7	1	0	0	0	0	5	0	4	1	1	1	2	2	2	2	2	2	2	1	1
1881	URR	2	11	2	0	0	0	0	3	0	1	0	1	1	1	2	2	2	2	1	1	2	2
1882	URR	1	7	1	0	0	0	0	3	0	1	0	1	1	1	2	1	2	1	1	1	1	1
1883	URR	1	7	1	0	0	0	0	3	0	1	0	1	1	2	2	2	2	2	2	2	1	2
1884	URR	1	13	3	0	0	0	0	5	0	4	1	1	1	2	2	2	2	2	2	2	1	1
1885	URR	1	7	1	0	0	0	0	3	0	1	0	1	1	2	2	2	2	2	2	2	1	1
1886	URR	1	8	1	0	0	0	0	3	0	1	0	1	1	1	2	2	2	2	1	1	2	2
1887	URR	1	12	2	0	0	0	0	4	0	1	0	1	1	2	2	2	2	2	2	2	1	1
1888	URR	1	10	2	0	0	0	0	4	0	1	0	1	1	2	2	2	2	2	2	2	1	1
1889	URR	1	7	1	0	0	0	0	4	0	1	0	1	1	1	2	2	2	2	1	2	2	2
1890	URR	1	8	1	0	0	0	0	3	0	1	0	1	1	2	2	2	2	2	2	2	1	1
1891	URR	1	7	1	0	0	0	0	3	0	1	0	1	1	2	2	2	2	2	2	2	1	1
1892	URR	1	7	1	0	0	0	0	3	0	1	0	1	1	2	2	2	2	2	2	2	1	1
1893	URR	1	7	1	0	0	0	0	4	0	1	0	1	1	1	2	2	2	2	1	1	2	2
1894	URR	1	9	1	0	0	0	0	3	0	1	0	1	1	2	2	2	2	2	2	2	1	1
1895	URR	2	7	1	0	0	0	0	4	0	1	0	1	1	2	2	2	2	2	2	2	1	2
1896	URR	2	11	2	0	0	0	0	3	0	1	0	1	1	1	2	2	2	2	1	1	2	2
1897	URR	2	10	2	0	0	0	0	3	0	1	0	1	1	2	2	2	2	2	2	2	1	1
1898	URR	2	8	1	0	0	0	0	3	0	1	0	1	1	2	2	2	2	2	2	2	1	1
1899	URR	2	9	1	0	0	0	0	3	0	1	0	1	1	2	2	2	2	2	2	2	1	1
1900	URR	2	10	2	0	0	0	0	3	0	1	0	1	1	2	2	2	2	2	2	2	1	1
1901	URR	2	11	2	0	0	0	0	4	0	1	0	1	1	2	2	2	2	2	2	2	1	1
1902	URR	2	10	2	0	0	0	0	5	0	4	1	1	1	2	2	2	2	2	2	2	1	1
1903	URR	2	10	2	0	0	0	0	3	0	1	0	1	1	2	2	2	2	2	2	2	1	1
1904	URR	2	7	1	0	0	0	0	3	0	1	0	1	1	1	2	2	2	2	1	1	2	2
1905	URR	2	10	2	0	0	0	0	3	0	1	0	1	1	1	2	1	2	2	1	1	2	2
1906	URR	2	7	1	0	0	0	0	4	0	1	0	1	1	2	2	2	2	2	2	2	1	2
1907	URR	2	7	1	0	0	0	0	4	0	1	0	1	1	1	2	2	2	2	1	1	1	1
1908	URR	2	8	1	0	0	0	0	3	0	1	0	1	1	2	2	2	2	2	2	2	1	1
1909	URR	1	7	1	0	0	0	0	4	0	1	0	1	1	2	2	2	2	2	2	2	1	1
1910	URR	2	8	1	0	0	0	0	3	0	1	0	1	1	1	2	1	2	1	1	1	1	1
1911	URR	1	7	1	0	0	0	0	4	0	1	0	1	1	2	2	2	2	2	2	2	1	1
1912	URR	2	11	2	0	0	0	0	2	0	2	1	1	1	1	2	1	2	2	1	1	2	2
1913	URR	2	9	1	0	0	0	0	4	0	1	0	1	1	2	2	2	2	2	2	2	1	1
1914	URR	2	7	1	0	0	0	0	4	0	1	0	1	1	1	2	2	2	2	1	1	2	2
1915	URR	1	8	1	0	0	0	0	3	0	1	0	1	1	1	2	1	2	1	1	1	1	1
1916	URR	1	14	3	0	0	0	0	4	0	1	0	1	1	2	2	2	2	2	2	2	1	1
1917	URR	1	14	3	0	0	0	0	3	0	1	0	1	1	2	2	2	2	2	2	2	1	1
1918	URR	1	14	3	0	0	0	0	4	0	1	0	1	1	1	2	2	2	2	1	1	2	2
1919	URR	1	14	3	0	0	0	0	4	0	1	0	1	1	2	2	2	2	2	2	2	1	1
1920	URR	1	14	3	0	0	0	0	4	0	1	0	1	1	1	2	1	2	2	1	1	2	2
1921	URR	1	14	3	0	0	0	0	4	0	1	0	1	1	2	2	2	2	2	2	2	1	1
1922	URR	1	12	2	0	0	0	0	4	0	1	0	1	1	1	2	2	2	2	1	1	2	2
1923	URR	1	13	3	0	0	0	0	3	0	2	1	1	1	2	2	2	2	2	2	2	1	2
1924	URR	1	12	2	0	0	0	0	4	0	1	0	1	1	1	2	2	2	2	1	1	2	2
1925	URR	2	10	2	0	0	0	0	3	0	1	0	1	1	1	2	2	2	2	1	1	2	2
1926	URR	1	7	1	0	0	0	0	4	0	1	0	1	1	2	2	2	2	2	2	2	1	1
1927	URR	2	13	3	0	0	0	0	3	0	1	0	1	1	2	2	2	2	2	2	2	1	2
1928	URR	1	12	2	0	0	0	0	3	0	1	0	1	1	2	2	2	2	2	2	2	1	1
1929	URR	1	11	2	0	0	0	0	4	0	1	0	1	1	2	2	2	2	2	2	2	1	1
1930	URR	1	9	1	0	0	0	0	3	0	1	0	1	1	1	2	2	2	2	1	1	1	1
1931	URR	1	9	1	0	0	0	0	4	0	1	0	1	1	2	2	2	2	2	2	2	1	1
1932	URR	1	7	1	0	0	0	0	3	0	1	0	1	1	2	2	2	2	2	2	2	1	1
1933	URR	1	7	1	0	0	0	0	4	0	1	0	1	1	2	2	2	2	2	2	2	1	1
1934	URR	1	8	1	0	0	0	0	4	0	1	0	1	1	1	2	1	2	2	1	1	2	2
1935	URR	2	8	1	0	0	0	0	3	0	1	0	1	1	2	2	2	2	2	2	2	1	1
1936	URR	2	8	1	0	0	0	0	3	0	1	0	1	1	1	2	2	2	2	1	2	2	2
1937	URR	2	10	2	0	0	0	0	4	0	1	0	1	1	2	2	2	2	2	2	2	1	1
1938	URR	2	8	1	0	0	0	0	3	0	1	0	1	1	2	2	2	2	2	2	2	1	1
1939	URR	2	12	2	0	0	0	0	3	0	1	0	1	1	2	2	2	2	2	2	2	1	2
1940	URR	2	9	1	0	0	0	0	4	0	1	0	1	1	2	2	2	2	2	2	2	1	1
1941	URR	2	9	1	0	0	0	0	4	0	1	0	1	1	2	2	2	2	2	2	2	1	1
1942	URR	2	9	1	0	0	0	0	3	0	1	0	1	1	2	2	2	2	2	2	2	2	1
1943	URR	2	8	1	0	0	0	0	3	0	1	0	1	1	2	2	2	2	2	2	2	1	1
1944	URR	2	8	1	0	0	0	0	4	0	1	0	1	1	1	2	2	2	2	1	2	2	2
1945	URR	2	12	2	0	0	0	0	3	0	1	0	1	1	2	2	2	2	2	2	2	1	1
1946	URR	2	9	1	0	0	0	0	3	0	1	0	1	1	2	2	2	2	2	2	2	1	1
1947	URR	1	8	1	0	0	0	0	3	0	1	0	1	1	2	2	2	2	2	2	2	1	1
1948	URR	2	8	1	0	0	0	0	3	0	1	0	1	1	2	2	2	2	2	2	2	1	1
1949	URR	2	8	1	0	0	0	0	3	0	1	0	1	1	1	2	2	2	2	1	1	2	2
1950	URR	1	10	2	0	0	0	0	4	0	1	0	1	1	2	2	2	2	2	2	2	1	1
1951	URR	2	8	1	0	0	0	0	3	0	1	0	1	1	1	2	2	2	2	1	2	2	2
1952	URR	1	8	1	0	0	0	0	4	0	1	0	1	1	2	2	2	2	2	2	2	1	1
1953	URR	2	13	3	0	0	0	0	4	0	1	0	1	1	1	2	1	2	2	1	1	2	2
1954	URR	2	14	3	0	0	0	0	3	0	1	0	1	1	2	2	2	2	2	2	2	1	1
1955	URR	2	14	3	0	0	0	0	4	0	1	0	1	1	2	2	2	2	2	2	2	1	1
1956	URR	2	12	2	0	0	0	0	3	0	3	1	1	1	2	2	2	2	2	2	2	1	2
1957	URR	2	12	2	1	1	0	0	3	0	1	0	1	1	1	2	2	2	2	1	1	2	2
1958	URR	2	9	1	0	0	0	0	4	0	1	0	1	1	1	2	2	2	2	1	1	2	2
1959	URR	2	8	1	0	0	0	0	4	0	1	0	1	1	2	2	2	2	2	2	2	1	1
1960	URR	2	8	1	0	0	0	0	4	0	1	0	1	1	1	2	2	2	2	1	2	2	2
1961	URR	1	9	1	0	0	0	0	3	0	1	0	1	1	2	2	2	2	2	2	2	1	1
1962	URR	1	10	2	0	0	0	0	3	0	1	0	1	1	2	2	2	2	2	2	2	1	1
1963	URR	1	10	2	0	0	0	0	4	0	1	0	1	1	2	2	2	2	2	2	2	1	1
1964	URR	2	7	1	0	0	0	0	3	0	1	0	1	1	2	2	2	2	2	2	2	1	1
1965	URR	1	10	2	0	0	1	25	4	0	1	0	1	1	1	2	2	2	2	1	1	2	2
1966	URR	1	9	1	0	0	0	0	4	0	1	0	1	1	2	2	2	2	2	2	2	1	1
1967	URR	1	11	2	0	0	0	0	3	0	1	0	1	1	1	2	2	2	2	1	1	2	2
1968	URR	1	12	2	0	0	0	0	3	0	1	0	1	1	2	2	2	2	2	2	2	1	1
1969	URR	1	13	3	0	0	0	0	5	0	2	1	1	1	2	2	2	2	2	2	2	1	1
1970	URR	1	14	3	0	0	0	0	3	0	1	0	1	1	2	2	2	2	2	2	2	1	1
1971	URR	1	13	3	0	0	0	0	3	0	1	0	1	1	2	2	2	2	2	2	2	1	1
1972	URR	1	13	3	1	25	0	0	2	0	3	1	1	1	2	2	2	2	2	2	2	1	1
1973	URR	2	8	1	0	0	0	0	3	0	1	0	1	1	2	2	2	2	2	2	2	1	1
1974	URR	2	7	1	0	0	0	0	4	0	1	0	1	1	2	2	2	2	2	2	2	1	1
1975	URR	2	8	1	0	0	0	0	4	0	1	0	1	1	2	2	2	2	2	2	2	1	1
1976	URR	2	12	2	0	0	0	0	3	0	1	0	1	1	2	2	2	2	2	2	2	1	1
1977	URR	2	10	2	0	0	0	0	4	0	1	0	1	1	2	2	2	2	2	2	2	1	1
1978	URR	2	7	1	0	0	0	0	4	0	1	0	1	1	2	2	2	2	2	2	2	1	1
1979	URR	1	9	1	0	0	0	0	2	0	4	1	1	1	2	2	2	2	2	2	2	1	1
1980	URR	2	8	1	0	0	0	0	3	0	1	0	1	1	2	2	2	2	2	2	2	1	1
1981	URR	2	11	2	0	0	0	0	4	0	1	0	1	1	2	2	2	2	2	2	2	1	1
1982	URR	2	12	2	0	0	0	0	4	0	1	0	1	1	2	2	2	2	2	2	2	1	1
1983	URR	2	11	2	0	0	0	0	3	0	1	0	1	1	2	2	2	2	2	2	2	1	1
1984	URR	2	10	2	0	0	0	0	4	0	1	0	1	1	2	2	2	2	2	2	2	1	1
1985	URR	2	7	1	0	0	0	0	3	0	1	0	1	1	2	2	2	2	2	2	2	1	1
1986	URR	2	8	1	1	40	0	0	2	0	5	1	1	1	2	2	2	2	2	2	2	1	1
1987	URR	1	8	1	0	0	0	0	3	0	1	0	1	1	2	2	2	2	2	2	2	1	1
1988	URR	1	9	1	0	0	0	0	3	0	1	0	1	1	2	2	2	2	2	2	2	1	1
1989	URR	1	8	1	0	0	0	0	3	0	1	0	1	1	2	2	2	2	2	2	2	1	1
1990	URR	1	10	2	1	1	0	0	4	0	1	0	1	1	2	2	2	2	2	2	2	1	1
1991	URR	1	9	1	0	0	0	0	3	0	1	0	1	1	2	2	2	2	2	2	2	1	1
1992	URR	1	7	1	1	84	0	0	2	0	5	1	1	1	2	2	2	2	2	2	2	1	1
1993	URR	1	13	3	1	3	0	0	5	0	4	1	1	1	2	2	2	2	2	2	2	1	1
1994	URR	1	9	1	0	0	0	0	3	0	1	0	1	1	2	2	2	2	2	2	2	1	1
1995	URR	2	10	2	0	0	0	0	5	0	5	1	1	1	2	2	2	2	2	2	2	1	1
1996	URR	1	10	2	0	0	0	0	3	0	1	0	1	1	2	2	2	2	2	2	2	1	1
1997	URR	1	10	2	0	0	0	0	2	0	4	1	1	1	2	2	2	2	2	2	2	1	1
1998	URR	1	7	1	0	0	0	0	3	0	1	0	1	1	2	2	2	2	2	2	2	1	1
1999	URR	1	7	1	1	2	0	0	2	0	4	1	1	1	2	2	2	2	2	2	2	1	1
[truncated: 19 more rows]

## Sheet: Scho_infec_preval_intensi
school_code	sh_prevalence_per school	sh_egg_count_per school
724	6	193
616	19.2	331
619	51	1923
807	5.7	8
808	7.8	117
814	5.9	94
815	48	1102
816	46	3222
905	63	3274
908	11.8	108
910	17.6	72
912	0	0
916	34	507
919	22	420
1007	0	0
1008	0	0
1009	0	0
1010	38	1385
1012	0	0
1013	1.9	1
1016	24	631
507	0	0
508	0	0
514	0	0
515	0	0
518	0	0
605	0	0
608	0	0
610	0	0
612	0	0
613	0	0
706	0	0
707	0	0
708	0	0
712	0	0
714	0	0
715	0	0
718	0	0
725	0	0
726	0	0

## Sheet: Shchool water bodies 
school_code	sh_infection_status	sh_egg_count	presence of water bodies
507	0	0	1
507	0	0	1
507	0	0	1
507	0	0	1
507	0	0	1
507	0	0	1
507	0	0	1
507	0	0	1
507	0	0	1
507	0	0	1
507	0	0	1
507	0	0	1
507	0	0	1
507	0	0	1
507	0	0	1
507	0	0	1
507	0	0	1
507	0	0	1
507	0	0	1
507	0	0	1
507	0	0	1
507	0	0	1
507	0	0	1
507	0	0	1
507	0	0	1
507	0	0	1
507	0	0	1
507	0	0	1
507	0	0	1
507	0	0	1
507	0	0	1
507	0	0	1
507	0	0	1
507	0	0	1
507	0	0	1
507	0	0	1
507	0	0	1
507	0	0	1
507	0	0	1
507	0	0	1
507	0	0	1
507	0	0	1
507	0	0	1
507	0	0	1
507	0	0	1
507	0	0	1
507	0	0	1
507	0	0	1
507	0	0	1
507	0	0	1
508	0	0	1
508	0	0	1
508	0	0	1
508	0	0	1
508	0	0	1
508	0	0	1
508	0	0	1
508	0	0	1
508	0	0	1
508	0	0	1
508	0	0	1
508	0	0	1
508	0	0	1
508	0	0	1
508	0	0	1
508	0	0	1
508	0	0	1
508	0	0	1
508	0	0	1
508	0	0	1
508	0	0	1
508	0	0	1
508	0	0	1
508	0	0	1
508	0	0	1
508	0	0	1
508	0	0	1
508	0	0	1
508	0	0	1
508	0	0	1
508	0	0	1
508	0	0	1
508	0	0	1
508	0	0	1
508	0	0	1
508	0	0	1
508	0	0	1
508	0	0	1
508	0	0	1
508	0	0	1
508	0	0	1
508	0	0	1
508	0	0	1
508	0	0	1
508	0	0	1
508	0	0	1
508	0	0	1
508	0	0	1
508	0	0	1
508	0	0	1
518	0	0	1
518	0	0	1
518	0	0	1
518	0	0	1
518	0	0	1
518	0	0	1
518	0	0	1
518	0	0	1
518	0	0	1
518	0	0	1
518	0	0	1
518	0	0	1
518	0	0	1
518	0	0	1
518	0	0	1
518	0	0	1
518	0	0	1
518	0	0	1
518	0	0	1
518	0	0	1
518	0	0	1
518	0	0	1
518	0	0	1
518	0	0	1
518	0	0	1
518	0	0	1
518	0	0	1
518	0	0	1
518	0	0	1
518	0	0	1
518	0	0	1
518	0	0	1
518	0	0	1
518	0	0	1
518	0	0	1
518	0	0	1
518	0	0	1
518	0	0	1
518	0	0	1
518	0	0	1
518	0	0	1
518	0	0	1
518	0	0	1
518	0	0	1
518	0	0	1
518	0	0	1
518	0	0	1
518	0	0	1
518	0	0	1
518	0	0	1
518	0	0	1
605	0	0	1
605	0	0	1
605	0	0	1
605	0	0	1
605	0	0	1
605	0	0	1
605	0	0	1
605	0	0	1
605	0	0	1
605	0	0	1
605	0	0	1
605	0	0	1
605	0	0	1
605	0	0	1
605	0	0	1
605	0	0	1
605	0	0	1
605	0	0	1
605	0	0	1
605	0	0	1
605	0	0	1
605	0	0	1
605	0	0	1
605	0	0	1
605	0	0	1
605	0	0	1
605	0	0	1
605	0	0	1
605	0	0	1
605	0	0	1
605	0	0	1
605	0	0	1
605	0	0	1
605	0	0	1
605	0	0	1
605	0	0	1
605	0	0	1
605	0	0	1
605	0	0	1
605	0	0	1
605	0	0	1
605	0	0	1
605	0	0	1
605	0	0	1
605	0	0	1
605	0	0	1
605	0	0	1
605	0	0	1
605	0	0	1
605	0	0	1
608	0	0	2
608	0	0	2
608	0	0	2
608	0	0	2
608	0	0	2
608	0	0	2
608	0	0	2
608	0	0	2
608	0	0	2
608	0	0	2
608	0	0	2
608	0	0	2
608	0	0	2
608	0	0	2
608	0	0	2
608	0	0	2
608	0	0	2
608	0	0	2
608	0	0	2
608	0	0	2
608	0	0	2
608	0	0	2
608	0	0	2
608	0	0	2
608	0	0	2
608	0	0	2
608	0	0	2
608	0	0	2
608	0	0	2
608	0	0	2
608	0	0	2
608	0	0	2
608	0	0	2
608	0	0	2
608	0	0	2
608	0	0	2
608	0	0	2
608	0	0	2
608	0	0	2
608	0	0	2
608	0	0	2
608	0	0	2
608	0	0	2
608	0	0	2
608	0	0	2
608	0	0	2
608	0	0	2
608	0	0	2
608	0	0	2
608	0	0	2
610	0	0	1
610	0	0	1
610	0	0	1
610	0	0	1
610	0	0	1
610	0	0	1
610	0	0	1
610	0	0	1
610	0	0	1
610	0	0	1
610	0	0	1
610	0	0	1
610	0	0	1
610	0	0	1
610	0	0	1
610	0	0	1
610	0	0	1
610	0	0	1
610	0	0	1
610	0	0	1
610	0	0	1
610	0	0	1
610	0	0	1
610	0	0	1
610	0	0	1
610	0	0	1
610	0	0	1
610	0	0	1
610	0	0	1
610	0	0	1
610	0	0	1
610	0	0	1
610	0	0	1
610	0	0	1
610	0	0	1
610	0	0	1
610	0	0	1
610	0	0	1
610	0	0	1
610	0	0	1
610	0	0	1
610	0	0	1
610	0	0	1
610	0	0	1
610	0	0	1
610	0	0	1
610	0	0	1
610	0	0	1
610	0	0	1
610	0	0	1
612	0	0	1
612	0	0	1
612	0	0	1
612	0	0	1
612	0	0	1
612	0	0	1
612	0	0	1
612	0	0	1
612	0	0	1
612	0	0	1
612	0	0	1
612	0	0	1
612	0	0	1
612	0	0	1
612	0	0	1
612	0	0	1
612	0	0	1
612	0	0	1
612	0	0	1
612	0	0	1
612	0	0	1
612	0	0	1
612	0	0	1
612	0	0	1
612	0	0	1
612	0	0	1
612	0	0	1
612	0	0	1
612	0	0	1
612	0	0	1
612	0	0	1
612	0	0	1
612	0	0	1
612	0	0	1
612	0	0	1
612	0	0	1
612	0	0	1
612	0	0	1
612	0	0	1
612	0	0	1
612	0	0	1
612	0	0	1
612	0	0	1
612	0	0	1
612	0	0	1
612	0	0	1
612	0	0	1
612	0	0	1
612	0	0	1
612	0	0	1
613	0	0	1
613	0	0	1
613	0	0	1
613	0	0	1
613	0	0	1
613	0	0	1
613	0	0	1
613	0	0	1
613	0	0	1
613	0	0	1
613	0	0	1
613	0	0	1
613	0	0	1
613	0	0	1
613	0	0	1
613	0	0	1
613	0	0	1
613	0	0	1
613	0	0	1
613	0	0	1
613	0	0	1
613	0	0	1
613	0	0	1
613	0	0	1
613	0	0	1
613	0	0	1
613	0	0	1
613	0	0	1
613	0	0	1
613	0	0	1
613	0	0	1
613	0	0	1
613	0	0	1
613	0	0	1
613	0	0	1
613	0	0	1
613	0	0	1
613	0	0	1
613	0	0	1
613	0	0	1
613	0	0	1
613	0	0	1
613	0	0	1
613	0	0	1
613	0	0	1
613	0	0	1
613	0	0	1
613	0	0	1
613	0	0	1
613	0	0	1
514	0	0	1
514	0	0	1
514	0	0	1
514	0	0	1
514	0	0	1
514	0	0	1
514	0	0	1
514	0	0	1
514	0	0	1
514	0	0	1
514	0	0	1
514	0	0	1
514	0	0	1
514	0	0	1
514	0	0	1
514	0	0	1
514	0	0	1
514	0	0	1
514	0	0	1
514	0	0	1
514	0	0	1
514	0	0	1
514	0	0	1
514	0	0	1
514	0	0	1
514	0	0	1
514	0	0	1
514	0	0	1
514	0	0	1
514	0	0	1
514	0	0	1
514	0	0	1
514	0	0	1
514	0	0	1
514	0	0	1
514	0	0	1
514	0	0	1
514	0	0	1
514	0	0	1
514	0	0	1
514	0	0	1
514	0	0	1
514	0	0	1
514	0	0	1
514	0	0	1
514	0	0	1
514	0	0	1
514	0	0	1
514	0	0	1
514	0	0	1
515	0	0	1
515	0	0	1
515	0	0	1
515	0	0	1
515	0	0	1
515	0	0	1
515	0	0	1
515	0	0	1
515	0	0	1
515	0	0	1
515	0	0	1
515	0	0	1
515	0	0	1
515	0	0	1
515	0	0	1
515	0	0	1
515	0	0	1
515	0	0	1
515	0	0	1
515	0	0	1
515	0	0	1
515	0	0	1
515	0	0	1
515	0	0	1
515	0	0	1
515	0	0	1
515	0	0	1
515	0	0	1
515	0	0	1
515	0	0	1
515	0	0	1
515	0	0	1
515	0	0	1
515	0	0	1
515	0	0	1
515	0	0	1
515	0	0	1
515	0	0	1
515	0	0	1
515	0	0	1
515	0	0	1
515	0	0	1
515	0	0	1
515	0	0	1
515	0	0	1
515	0	0	1
515	0	0	1
515	0	0	1
515	0	0	1
515	0	0	1
706	0	0	1
706	0	0	1
706	0	0	1
706	0	0	1
706	0	0	1
706	0	0	1
706	0	0	1
706	0	0	1
706	0	0	1
706	0	0	1
706	0	0	1
706	0	0	1
706	0	0	1
706	0	0	1
706	0	0	1
706	0	0	1
706	0	0	1
706	0	0	1
706	0	0	1
706	0	0	1
706	0	0	1
706	0	0	1
706	0	0	1
706	0	0	1
706	0	0	1
706	0	0	1
706	0	0	1
706	0	0	1
706	0	0	1
706	0	0	1
706	0	0	1
706	0	0	1
706	0	0	1
706	0	0	1
706	0	0	1
706	0	0	1
706	0	0	1
706	0	0	1
706	0	0	1
706	0	0	1
706	0	0	1
706	0	0	1
706	0	0	1
706	0	0	1
706	0	0	1
706	0	0	1
706	0	0	1
706	0	0	1
706	0	0	1
706	0	0	1
707	0	0	2
707	0	0	2
707	0	0	2
707	0	0	2
707	0	0	2
707	0	0	2
707	0	0	2
707	0	0	2
707	0	0	2
707	0	0	2
707	0	0	2
707	0	0	2
707	0	0	2
707	0	0	2
707	0	0	2
707	0	0	2
707	0	0	2
707	0	0	2
707	0	0	2
707	0	0	2
707	0	0	2
707	0	0	2
707	0	0	2
707	0	0	2
707	0	0	2
707	0	0	2
707	0	0	2
707	0	0	2
707	0	0	2
707	0	0	2
707	0	0	2
707	0	0	2
707	0	0	2
707	0	0	2
707	0	0	2
707	0	0	2
707	0	0	2
707	0	0	2
707	0	0	2
707	0	0	2
707	0	0	2
707	0	0	2
707	0	0	2
707	0	0	2
707	0	0	2
707	0	0	2
707	0	0	2
707	0	0	2
707	0	0	2
707	0	0	2
708	0	0	1
708	0	0	1
708	0	0	1
708	0	0	1
708	0	0	1
708	0	0	1
708	0	0	1
708	0	0	1
708	0	0	1
708	0	0	1
708	0	0	1
708	0	0	1
708	0	0	1
708	0	0	1
708	0	0	1
708	0	0	1
708	0	0	1
708	0	0	1
708	0	0	1
708	0	0	1
708	0	0	1
708	0	0	1
708	0	0	1
708	0	0	1
708	0	0	1
708	0	0	1
708	0	0	1
708	0	0	1
708	0	0	1
708	0	0	1
708	0	0	1
708	0	0	1
708	0	0	1
708	0	0	1
708	0	0	1
708	0	0	1
708	0	0	1
708	0	0	1
708	0	0	1
708	0	0	1
708	0	0	1
708	0	0	1
708	0	0	1
708	0	0	1
708	0	0	1
708	0	0	1
708	0	0	1
708	0	0	1
708	0	0	1
708	0	0	1
712	0	0	1
712	0	0	1
712	0	0	1
712	0	0	1
712	0	0	1
712	0	0	1
712	0	0	1
712	0	0	1
712	0	0	1
712	0	0	1
712	0	0	1
712	0	0	1
712	0	0	1
712	0	0	1
712	0	0	1
712	0	0	1
712	0	0	1
712	0	0	1
712	0	0	1
712	0	0	1
712	0	0	1
712	0	0	1
712	0	0	1
712	0	0	1
712	0	0	1
712	0	0	1
712	0	0	1
712	0	0	1
712	0	0	1
712	0	0	1
712	0	0	1
712	0	0	1
712	0	0	1
712	0	0	1
712	0	0	1
712	0	0	1
712	0	0	1
712	0	0	1
712	0	0	1
712	0	0	1
712	0	0	1
712	0	0	1
712	0	0	1
712	0	0	1
712	0	0	1
712	0	0	1
712	0	0	1
712	0	0	1
712	0	0	1
712	0	0	1
714	0	0	2
714	0	0	2
714	0	0	2
714	0	0	2
714	0	0	2
714	0	0	2
714	0	0	2
714	0	0	2
714	0	0	2
714	0	0	2
714	0	0	2
714	0	0	2
714	0	0	2
714	0	0	2
714	0	0	2
714	0	0	2
714	0	0	2
714	0	0	2
714	0	0	2
714	0	0	2
714	0	0	2
714	0	0	2
714	0	0	2
714	0	0	2
714	0	0	2
714	0	0	2
714	0	0	2
714	0	0	2
714	0	0	2
714	0	0	2
714	0	0	2
714	0	0	2
714	0	0	2
714	0	0	2
714	0	0	2
714	0	0	2
714	0	0	2
714	0	0	2
714	0	0	2
714	0	0	2
714	0	0	2
714	0	0	2
714	0	0	2
714	0	0	2
714	0	0	2
714	0	0	2
714	0	0	2
714	0	0	2
714	0	0	2
714	0	0	2
715	0	0	1
715	0	0	1
715	0	0	1
715	0	0	1
715	0	0	1
715	0	0	1
715	0	0	1
715	0	0	1
715	0	0	1
715	0	0	1
715	0	0	1
715	0	0	1
715	0	0	1
715	0	0	1
715	0	0	1
715	0	0	1
715	0	0	1
715	0	0	1
715	0	0	1
715	9	999	9
715	0	0	1
715	0	0	1
715	0	0	1
715	0	0	1
715	0	0	1
715	0	0	1
715	0	0	1
715	0	0	1
715	0	0	1
715	0	0	1
715	0	0	1
715	0	0	1
715	0	0	1
715	0	0	1
715	0	0	1
715	0	0	1
715	0	0	1
715	0	0	1
715	0	0	1
715	0	0	1
715	0	0	1
715	0	0	1
715	0	0	1
715	0	0	1
715	0	0	1
715	0	0	1
715	0	0	1
715	0	0	1
715	0	0	1
715	0	0	1
718	0	0	1
718	0	0	1
718	0	0	1
718	0	0	1
718	0	0	1
718	0	0	1
718	0	0	1
718	0	0	1
718	0	0	1
718	0	0	1
718	0	0	1
718	0	0	1
718	0	0	1
718	0	0	1
718	0	0	1
718	0	0	1
718	0	0	1
718	0	0	1
718	0	0	1
718	0	0	1
718	0	0	1
718	0	0	1
718	0	0	1
718	0	0	1
718	0	0	1
718	0	0	1
718	0	0	1
718	0	0	1
718	0	0	1
718	0	0	1
718	0	0	1
718	0	0	1
718	0	0	1
718	0	0	1
718	0	0	1
718	0	0	1
718	0	0	1
718	0	0	1
718	0	0	1
718	0	0	1
718	0	0	1
718	0	0	1
718	0	0	1
718	0	0	1
718	0	0	1
718	0	0	1
718	0	0	1
718	0	0	1
718	0	0	1
718	0	0	1
724	0	0	2
724	0	0	2
724	0	0	2
724	0	0	2
724	0	0	2
724	0	0	2
724	0	0	2
724	0	0	2
724	0	0	2
724	0	0	2
724	0	0	2
724	1	190	2
724	1	2	2
724	1	1	2
724	0	0	2
724	0	0	2
724	0	0	2
724	0	0	2
724	0	0	2
724	0	0	2
724	0	0	2
724	0	0	2
724	0	0	2
724	0	0	2
724	0	0	2
724	0	0	2
724	0	0	2
724	0	0	2
724	0	0	2
724	0	0	2
724	0	0	2
724	0	0	2
724	0	0	2
724	0	0	2
724	0	0	2
724	0	0	2
724	0	0	2
724	0	0	2
724	0	0	2
724	0	0	2
724	0	0	2
724	0	0	2
724	0	0	2
724	0	0	2
724	0	0	2
724	0	0	2
724	0	0	2
724	0	0	2
724	0	0	2
724	0	0	2
725	0	0	2
725	0	0	2
725	0	0	2
725	0	0	2
725	0	0	2
725	0	0	2
725	0	0	2
725	0	0	2
725	0	0	2
725	0	0	2
725	0	0	2
725	0	0	2
725	0	0	2
725	0	0	2
725	0	0	2
725	0	0	2
725	0	0	2
725	0	0	2
725	0	0	2
725	0	0	2
725	0	0	2
725	0	0	2
725	0	0	2
725	0	0	2
725	0	0	2
725	0	0	2
725	0	0	2
725	0	0	2
725	0	0	2
725	0	0	2
725	0	0	2
725	0	0	2
725	0	0	2
725	0	0	2
725	0	0	2
725	0	0	2
725	0	0	2
725	0	0	2
725	0	0	2
725	0	0	2
725	0	0	2
725	0	0	2
725	0	0	2
725	0	0	2
725	0	0	2
725	0	0	2
725	0	0	2
725	0	0	2
725	0	0	2
725	0	0	2
726	0	0	1
726	0	0	1
726	0	0	1
726	0	0	1
726	0	0	1
726	0	0	1
726	0	0	1
726	0	0	1
726	0	0	1
726	0	0	1
726	0	0	1
726	0	0	1
726	0	0	1
726	0	0	1
726	0	0	1
726	0	0	1
726	0	0	1
726	0	0	1
726	0	0	1
726	0	0	1
726	0	0	1
726	0	0	1
726	0	0	1
726	0	0	1
726	0	0	1
726	0	0	1
726	0	0	1
726	0	0	1
726	0	0	1
726	0	0	1
726	0	0	1
726	0	0	1
726	0	0	1
726	0	0	1
726	0	0	1
726	0	0	1
726	0	0	1
726	0	0	1
726	0	0	1
726	0	0	1
726	0	0	1
726	0	0	1
726	0	0	1
726	0	0	1
726	0	0	1
726	0	0	1
726	0	0	1
726	0	0	1
726	0	0	1
726	0	0	1
616	0	0	1
616	0	0	1
616	1	106	1
616	0	0	1
616	0	0	1
616	0	0	1
616	1	197	1
616	0	0	1
616	0	0	1
616	0	0	1
616	0	0	1
616	0	0	1
616	0	0	1
616	1	15	1
616	0	0	1
616	0	0	1
616	0	0	1
616	1	1	1
616	1	1	1
616	0	0	1
616	0	0	1
616	0	0	1
616	1	2	1
616	0	0	1
616	0	0	1
616	0	0	1
616	0	0	1
616	0	0	1
616	0	0	1
616	1	2	1
616	0	0	1
616	0	0	1
616	0	0	1
616	1	2	1
616	1	1	1
616	0	0	1
616	0	0	1
616	0	0	1
616	0	0	1
616	0	0	1
616	0	0	1
616	0	0	1
616	0	0	1
616	0	0	1
616	0	0	1
616	0	0	1
616	0	0	1
616	0	0	1
616	0	0	1
616	0	0	1
616	0	0	1
616	1	4	1
619	1	1	1
619	0	0	1
619	1	300	1
619	0	0	1
619	0	0	1
619	0	0	1
619	1	5	1
619	0	0	1
619	0	0	1
619	1	19	1
619	0	0	1
619	1	2	1
619	0	0	1
619	0	0	1
619	1	33	1
619	1	149	1
619	1	14	1
619	1	4	1
619	0	0	1
619	0	0	1
619	1	84	1
619	1	2	1
619	0	0	1
619	1	76	1
619	0	0	1
619	0	0	1
619	0	0	1
619	1	5	1
619	1	1	1
619	0	0	1
619	0	0	1
619	0	0	1
619	0	0	1
619	0	0	1
619	0	0	1
619	1	6	1
619	0	0	1
619	0	0	1
619	1	18	1
619	0	0	1
619	1	2	1
619	1	80	1
619	0	0	1
619	1	18	1
619	1	85	1
619	1	500	1
619	1	500	1
619	1	10	1
619	1	2	1
619	1	1	1
619	1	6	1
807	0	0	2
807	0	0	2
807	0	0	2
807	0	0	2
807	0	0	2
807	0	0	2
807	1	5	2
807	0	0	2
807	0	0	2
807	0	0	2
807	0	0	2
807	0	0	2
807	1	1	2
807	0	0	2
807	0	0	2
807	0	0	2
807	0	0	2
807	0	0	2
807	0	0	2
807	1	2	2
807	0	0	2
807	0	0	2
807	0	0	2
807	0	0	2
807	0	0	2
807	0	0	2
807	0	0	2
807	0	0	2
807	0	0	2
807	0	0	2
807	0	0	2
807	0	0	2
807	0	0	2
807	0	0	2
807	0	0	2
807	0	0	2
807	0	0	2
807	0	0	2
807	0	0	2
807	0	0	2
807	0	0	2
807	0	0	2
807	0	0	2
807	0	0	2
807	0	0	2
807	0	0	2
807	0	0	2
807	0	0	2
807	0	0	2
807	0	0	2
807	0	0	2
807	0	0	2
807	0	0	2
808	0	0	1
808	0	0	1
808	0	0	1
808	0	0	1
808	0	0	1
808	0	0	1
808	0	0	1
808	0	0	1
808	1	34	1
808	0	0	1
808	0	0	1
808	0	0	1
808	0	0	1
808	0	0	1
808	0	0	1
808	0	0	1
808	0	0	1
808	0	0	1
808	0	0	1
808	1	80	1
808	0	0	1
808	0	0	1
808	0	0	1
808	0	0	1
808	0	0	1
808	0	0	1
808	0	0	1
808	0	0	1
808	0	0	1
808	0	0	1
808	0	0	1
808	0	0	1
808	0	0	1
808	0	0	1
808	0	0	1
808	1	1	1
808	0	0	1
808	0	0	1
808	0	0	1
808	0	0	1
808	0	0	1
808	0	0	1
808	0	0	1
808	1	2	1
808	0	0	1
808	0	0	1
808	0	0	1
808	0	0	1
808	0	0	1
808	0	0	1
808	0	0	1
814	0	0	1
814	0	0	1
814	0	0	1
814	0	0	1
814	0	0	1
814	0	0	1
814	0	0	1
814	0	0	1
814	0	0	1
814	0	0	1
814	0	0	1
814	0	0	1
814	0	0	1
814	0	0	1
814	0	0	1
814	0	0	1
814	0	0	1
814	0	0	1
814	0	0	1
814	0	0	1
814	0	0	1
814	0	0	1
814	0	0	1
814	0	0	1
814	0	0	1
814	0	0	1
814	0	0	1
814	0	0	1
814	0	0	1
814	0	0	1
814	0	0	1
814	0	0	1
814	1	6	1
814	1	87	1
814	0	0	1
814	0	0	1
814	0	0	1
814	0	0	1
814	1	1	1
814	0	0	1
814	0	0	1
814	0	0	1
814	0	0	1
814	0	0	1
814	0	0	1
814	0	0	1
814	0	0	1
814	0	0	1
814	0	0	1
814	0	0	1
814	0	0	1
815	0	0	1
815	0	0	1
815	0	0	1
815	1	95	1
815	0	0	1
815	0	0	1
815	1	300	1
815	1	7	1
815	1	2	1
815	1	4	1
815	1	13	1
815	1	6	1
815	0	0	1
815	0	0	1
815	0	0	1
815	1	2	1
815	0	0	1
815	1	160	1
815	1	3	1
815	0	0	1
815	1	4	1
815	1	300	1
815	1	54	1
815	1	2	1
815	0	0	1
815	0	0	1
815	0	0	1
815	0	0	1
815	1	12	1
815	0	0	1
815	1	42	1
815	1	3	1
815	1	5	1
815	0	0	1
815	1	2	1
815	0	0	1
815	0	0	1
815	1	6	1
815	1	28	1
815	0	0	1
815	1	46	1
815	0	0	1
815	0	0	1
815	0	0	1
815	1	2	1
815	0	0	1
815	1	4	1
815	0	0	1
815	0	0	1
815	0	0	1
816	0	0	2
816	9	999	9
816	0	0	2
816	1	216	2
816	1	192	2
816	0	0	2
816	1	20	2
816	1	1	2
816	0	0	2
816	0	0	2
816	1	300	2
816	0	0	2
816	1	1	2
816	0	0	2
816	1	25	2
816	1	575	2
816	0	0	2
816	1	10	2
816	0	0	2
816	0	0	2
816	0	0	2
816	0	0	2
816	0	0	2
816	0	0	2
816	1	5	2
816	0	0	2
816	0	0	2
816	1	133	2
816	1	3	2
816	0	0	2
816	0	0	2
816	1	15	2
816	1	4	2
816	1	3	2
816	1	496	2
816	1	93	2
816	1	93	2
816	1	16	2
816	0	0	2
816	0	0	2
816	0	0	2
816	0	0	2
816	1	11	2
816	1	7	2
816	0	0	2
816	1	2	2
816	0	0	2
816	0	0	2
816	0	0	2
816	0	0	2
816	1	2	2
905	1	1	1
905	0	0	1
905	1	149	1
905	1	47	1
905	0	0	1
905	1	11	1
905	0	0	1
905	0	0	1
905	0	0	1
905	1	312	1
905	1	14	1
905	1	30	1
905	0	0	1
905	0	0	1
905	1	215	1
905	1	15	1
905	1	600	1
905	1	3	1
905	1	2	1
905	0	0	1
905	1	3	1
905	1	26	1
905	1	2	1
905	0	0	1
905	1	2	1
905	1	88	1
905	1	177	1
905	1	220	1
905	0	0	1
905	1	139	1
905	0	0	1
905	0	0	1
905	1	2	1
905	1	50	1
905	1	8	1
905	1	80	1
905	0	0	1
905	1	40	1
905	1	134	1
905	0	0	1
905	0	0	1
905	0	0	1
905	1	7	1
905	1	4	1
905	1	62	1
905	1	12	1
905	1	492	1
905	0	0	1
905	0	0	1
905	0	0	1
905	1	156	1
905	1	84	1
905	1	87	1
905	0	0	1
908	0	0	1
908	0	0	1
908	1	9	1
908	1	9	1
908	0	0	1
908	0	0	1
908	1	2	1
908	0	0	1
908	0	0	1
908	0	0	1
908	0	0	1
908	0	0	1
908	0	0	1
908	0	0	1
908	0	0	1
908	0	0	1
908	0	0	1
908	1	5	1
908	0	0	1
908	0	0	1
908	0	0	1
908	1	7	1
908	0	0	1
908	1	76	1
908	0	0	1
908	0	0	1
908	0	0	1
908	0	0	1
908	0	0	1
908	0	0	1
908	0	0	1
908	0	0	1
908	0	0	1
908	0	0	1
908	0	0	1
908	0	0	1
908	0	0	1
908	0	0	1
908	0	0	1
908	0	0	1
908	0	0	1
908	0	0	1
908	0	0	1
908	0	0	1
908	0	0	1
908	0	0	1
908	0	0	1
908	0	0	1
908	0	0	1
908	0	0	1
908	0	0	1
910	0	0	1
910	0	0	1
910	0	0	1
910	0	0	1
910	0	0	1
910	0	0	1
910	1	10	1
910	0	0	1
910	0	0	1
910	0	0	1
910	1	3	1
910	0	0	1
910	1	3	1
910	0	0	1
910	0	0	1
910	0	0	1
910	0	0	1
910	1	16	1
910	1	12	1
910	0	0	1
910	0	0	1
910	0	0	1
910	0	0	1
910	0	0	1
910	0	0	1
910	0	0	1
910	1	12	1
910	1	5	1
910	1	8	1
910	0	0	1
910	1	3	1
910	0	0	1
910	0	0	1
910	0	0	1
910	0	0	1
910	0	0	1
910	0	0	1
910	0	0	1
910	0	0	1
910	0	0	1
910	0	0	1
910	0	0	1
910	0	0	1
910	0	0	1
910	0	0	1
910	0	0	1
910	0	0	1
910	0	0	1
910	0	0	1
910	0	0	1
910	0	0	1
912	0	0	1
912	0	0	1
912	0	0	1
912	0	0	1
912	0	0	1
912	0	0	1
912	0	0	1
912	0	0	1
912	0	0	1
912	0	0	1
912	0	0	1
912	0	0	1
912	0	0	1
912	0	0	1
912	0	0	1
912	0	0	1
912	0	0	1
912	0	0	1
912	0	0	1
912	0	0	1
912	0	0	1
912	0	0	1
912	0	0	1
912	0	0	1
912	0	0	1
912	0	0	1
912	0	0	1
912	0	0	1
912	0	0	1
912	0	0	1
912	0	0	1
912	0	0	1
912	0	0	1
912	0	0	1
912	0	0	1
912	0	0	1
912	0	0	1
912	0	0	1
912	0	0	1
912	0	0	1
912	0	0	1
912	0	0	1
912	0	0	1
912	0	0	1
912	0	0	1
912	0	0	1
912	0	0	1
912	0	0	1
912	0	0	1
912	0	0	1
916	1	10	1
916	1	2	1
916	1	30	1
916	0	0	1
916	0	0	1
916	1	8	1
916	0	0	1
916	0	0	1
916	0	0	1
916	0	0	1
916	0	0	1
916	0	0	1
916	1	3	1
916	1	12	1
916	0	0	1
916	1	8	1
916	0	0	1
916	0	0	1
916	0	0	1
916	1	2	1
916	1	31	1
916	1	70	1
916	1	3	1
916	0	0	1
916	1	155	1
916	1	101	1
916	1	21	1
916	1	4	1
916	0	0	1
916	0	0	1
916	0	0	1
916	1	40	1
916	0	0	1
916	0	0	1
916	0	0	1
916	0	0	1
916	0	0	1
916	0	0	1
916	0	0	1
916	0	0	1
916	0	0	1
916	0	0	1
916	0	0	1
916	1	7	1
916	0	0	1
916	0	0	1
916	0	0	1
916	0	0	1
916	0	0	1
916	0	0	1
919	0	0	1
919	0	0	1
919	0	0	1
919	0	0	1
919	0	0	1
919	0	0	1
919	1	4	1
919	0	0	1
919	1	4	1
919	0	0	1
919	0	0	1
919	0	0	1
919	0	0	1
919	0	0	1
919	1	337	1
919	0	0	1
919	0	0	1
919	0	0	1
919	1	2	1
919	0	0	1
919	0	0	1
919	0	0	1
919	0	0	1
919	0	0	1
919	1	3	1
919	1	1	1
919	1	2	1
919	0	0	1
919	0	0	1
919	0	0	1
919	1	22	1
919	1	33	1
919	0	0	1
919	0	0	1
919	0	0	1
919	0	0	1
919	1	10	1
919	0	0	1
919	0	0	1
919	0	0	1
919	0	0	1
919	1	2	1
919	0	0	1
919	0	0	1
919	0	0	1
919	0	0	1
919	0	0	1
919	0	0	1
919	0	0	1
919	0	0	1
1007	0	0	1
1007	0	0	1
1007	0	0	1
1007	0	0	1
1007	0	0	1
1007	0	0	1
1007	0	0	1
1007	0	0	1
1007	0	0	1
1007	0	0	1
1007	0	0	1
1007	0	0	1
1007	0	0	1
1007	0	0	1
1007	0	0	1
1007	0	0	1
1007	0	0	1
1007	0	0	1
1007	0	0	1
1007	0	0	1
1007	0	0	1
1007	0	0	1
1007	0	0	1
1007	0	0	1
1007	0	0	1
1007	0	0	1
1007	0	0	1
1007	0	0	1
1007	0	0	1
1007	0	0	1
1007	0	0	1
1007	0	0	1
1007	0	0	1
1007	0	0	1
1007	0	0	1
1007	0	0	1
1007	0	0	1
1007	0	0	1
1007	0	0	1
1007	0	0	1
1007	0	0	1
1007	0	0	1
1007	0	0	1
1007	0	0	1
1007	0	0	1
1007	0	0	1
1007	0	0	1
1007	0	0	1
1007	0	0	1
1007	0	0	1
1008	0	0	1
1008	0	0	1
1008	0	0	1
1008	0	0	1
1008	0	0	1
1008	0	0	1
1008	0	0	1
1008	0	0	1
1008	0	0	1
1008	0	0	1
1008	0	0	1
1008	0	0	1
1008	0	0	1
1008	0	0	1
1008	0	0	1
1008	0	0	1
1008	0	0	1
1008	0	0	1
1008	0	0	1
1008	0	0	1
1008	0	0	1
1008	0	0	1
1008	0	0	1
1008	0	0	1
1008	0	0	1
1008	0	0	1
1008	0	0	1
1008	0	0	1
1008	0	0	1
1008	0	0	1
1008	0	0	1
1008	0	0	1
1008	0	0	1
1008	0	0	1
1008	0	0	1
1008	0	0	1
1008	0	0	1
1008	0	0	1
1008	0	0	1
1008	0	0	1
1008	0	0	1
1008	0	0	1
1008	0	0	1
1008	0	0	1
1008	0	0	1
1008	0	0	1
1008	0	0	1
1008	0	0	1
1008	0	0	1
1008	0	0	1
1009	0	0	1
1009	0	0	1
1009	0	0	1
1009	0	0	1
1009	0	0	1
1009	0	0	1
1009	0	0	1
1009	0	0	1
1009	0	0	1
1009	0	0	1
1009	0	0	1
1009	0	0	1
1009	0	0	1
1009	0	0	1
1009	0	0	1
1009	0	0	1
1009	0	0	1
1009	0	0	1
1009	0	0	1
1009	0	0	1
1009	0	0	1
1009	0	0	1
1009	0	0	1
1009	0	0	1
1009	0	0	1
1009	0	0	1
1009	0	0	1
1009	0	0	1
1009	0	0	1
1009	0	0	1
1009	0	0	1
1009	0	0	1
1009	0	0	1
1009	0	0	1
1009	0	0	1
1009	0	0	1
1009	0	0	1
1009	0	0	1
1009	0	0	1
1009	0	0	1
1009	0	0	1
1009	0	0	1
1009	0	0	1
1009	0	0	1
1009	0	0	1
1009	0	0	1
1009	0	0	1
1009	0	0	1
1009	0	0	1
1009	0	0	1
1010	1	4	2
1010	1	2	2
1010	1	5	2
1010	1	6	2
1010	0	0	2
1010	1	81	2
1010	0	0	2
1010	0	0	2
1010	0	0	2
1010	0	0	2
1010	0	0	2
1010	0	0	2
1010	0	0	2
1010	0	0	2
1010	0	0	2
1010	1	23	2
1010	0	0	2
1010	1	24	2
1010	0	0	2
1010	1	2	2
1010	1	8	2
1010	0	0	2
1010	0	0	2
1010	1	150	2
1010	1	114	2
1010	1	400	2
1010	1	12	2
1010	1	17	2
1010	0	0	2
1010	0	0	2
1010	0	0	2
1010	0	0	2
1010	0	0	2
1010	0	0	2
1010	0	0	2
1010	0	0	2
1010	0	0	2
1010	0	0	2
1010	1	3	2
1010	0	0	2
1010	0	0	2
1010	0	0	2
1010	1	14	2
1010	1	68	2
1010	0	0	2
1010	1	450	2
1010	0	0	2
1010	1	2	2
1010	0	0	2
1010	0	0	2
1012	0	0	2
1012	0	0	2
1012	0	0	2
1012	0	0	2
1012	0	0	2
1012	0	0	2
1012	0	0	2
1012	0	0	2
1012	0	0	2
1012	0	0	2
1012	0	0	2
1012	0	0	2
1012	0	0	2
1012	0	0	2
1012	0	0	2
1012	0	0	2
1012	0	0	2
1012	0	0	2
1012	0	0	2
1012	0	0	2
1012	0	0	2
1012	0	0	2
1012	0	0	2
1012	0	0	2
1012	0	0	2
1012	0	0	2
1012	0	0	2
1012	0	0	2
1012	0	0	2
1012	0	0	2
1012	0	0	2
1012	0	0	2
1012	0	0	2
1012	0	0	2
1012	0	0	2
1012	0	0	2
1012	0	0	2
1012	0	0	2
1012	0	0	2
1012	0	0	2
1012	0	0	2
1012	0	0	2
1012	0	0	2
1012	0	0	2
1012	0	0	2
1012	0	0	2
1012	0	0	2
1012	0	0	2
1012	0	0	2
1013	0	0	1
1013	0	0	1
1013	0	0	1
1013	0	0	1
1013	0	0	1
1013	0	0	1
1013	0	0	1
1013	0	0	1
1013	0	0	1
1013	0	0	1
1013	0	0	1
1013	0	0	1
1013	0	0	1
1013	0	0	1
1013	0	0	1
1013	0	0	1
1013	0	0	1
1013	0	0	1
1013	0	0	1
1013	0	0	1
1013	0	0	1
1013	0	0	1
1013	0	0	1
1013	0	0	1
1013	0	0	1
1013	0	0	1
1013	0	0	1
1013	0	0	1
1013	0	0	1
1013	0	0	1
1013	0	0	1
1013	0	0	1
1013	0	0	1
1013	0	0	1
1013	0	0	1
1013	0	0	1
1013	0	0	1
1013	0	0	1
1013	0	0	1
1013	0	0	1
1013	0	0	1
1013	1	1	1
1013	0	0	1
1013	0	0	1
1013	0	0	1
1013	0	0	1
1013	0	0	1
1013	0	0	1
1013	0	0	1
1013	0	0	1
1013	0	0	1
1013	0	0	1
1013	0	0	1
1016	0	0	1
1016	0	0	1
1016	0	0	1
1016	1	25	1
1016	0	0	1
1016	0	0	1
1016	0	0	1
1016	0	0	1
1016	0	0	1
1016	0	0	1
1016	0	0	1
1016	0	0	1
1016	0	0	1
1016	0	0	1
1016	0	0	1
1016	0	0	1
1016	0	0	1
1016	1	40	1
1016	0	0	1
1016	0	0	1
1016	0	0	1
1016	1	1	1
1016	0	0	1
1016	1	84	1
1016	1	3	1
1016	0	0	1
1016	0	0	1
1016	0	0	1
1016	0	0	1
1016	0	0	1
1016	1	2	1
[truncated: 19 more rows]
